# Supplementary material for: Unlocking the mystery of the hard-to-sequence phage genome: PaP1 methylome and bacterial immunity
Source: BMC Genomics. 2014 Sep 19;15(1):803. doi: 10.1186/1471-2164-15-803 (PMC4177049; doi:10.1186/1471-2164-15-803)
Supplement: Supplementary file 2 — Additional file 2: Excel S1: IPD ratios of modified bases within the PaP1 genome, related to Figure 4. This Excel lists the details (including IPD ratios) of 7557 modified bases. (XLSX 457 KB) [file 12864_2014_6479_MOESM2_ESM.xlsx]

## Sheet: IPD ratios of modified bases
Modified type	Modified base	Position	QV value	Strand	IPD ratio	Modified motif	Coverage	Identification QV
modified_base	C	2	30	-	IPDRatio=1.42	context=ATTTCCGAGCTACTTAACCACGNNNNNNNNNNNNNNNNNNN	coverage=163
modified_base	C	4	28	-	IPDRatio=1.51	context=TTATTTCCGAGCTACTTAACCACGNNNNNNNNNNNNNNNNN	coverage=187
modified_base	C	5	37	-	IPDRatio=1.57	context=TTTATTTCCGAGCTACTTAACCACGNNNNNNNNNNNNNNNN	coverage=204
m4C	C	64	19	+	IPDRatio=1.32	context=CGAACCAGCAGAGGGTAGGCCCGCTCCCTCCATTATTTTCC	coverage=289	identificationQv=7
modified_base	A	91	26	-	IPDRatio=1.41	context=TTGTAGAGTGTGCCTCCTCTACTGCTGGGAAAATAATGGAG	coverage=280
modified_base	G	122	32	-	IPDRatio=1.50	context=CCTAAACCCCCCGCCGAATAGAGTGATACGTTTGTAGAGTG	coverage=310
modified_base	C	163	21	-	IPDRatio=1.36	context=TAAGCAATGATGGCATTTAGCCGCTAAAGGTATATTCGAAT	coverage=346
modified_base	G	170	43	+	IPDRatio=1.53	context=TATACCTTTAGCGGCTAAATGCCATCATTGCTTATTTCCTA	coverage=365
modified_base	T	200	26	+	IPDRatio=1.37	context=CTTATTTCCTATTTTCGTGCTATAATCCTTATAGGATGTTC	coverage=390
modified_base	T	208	24	+	IPDRatio=1.39	context=CTATTTTCGTGCTATAATCCTTATAGGATGTTCTTATTCTT	coverage=397
modified_base	C	236	21	-	IPDRatio=1.44	context=TACAACCATCGCTTATCCAGCTATAATGAAGAATAAGAACA	coverage=405
modified_base	C	293	21	-	IPDRatio=1.27	context=AAGCGGAGCTTGAATATTATCTTCCATTCTATATTCCTTCT	coverage=457
modified_base	C	305	22	-	IPDRatio=1.33	context=TGCACTAGCTGCAAGCGGAGCTTGAATATTATCTTCCATTC	coverage=478
modified_base	A	357	36	-	IPDRatio=1.48	context=CTTCTACTCCGAGTGCGACAATAGCTTCGTATACAGTTGCG	coverage=494
modified_base	G	442	50	+	IPDRatio=1.54	context=ACAGCTAGACCATCGGCGTGGTAAAGAGAAGCCCCGGGCAG	coverage=525
modified_base	C	495	26	-	IPDRatio=1.32	context=AATCTCTTCATACATAAACTCAAGGCAATAAAAAGCCCCGG	coverage=544
modified_base	T	547	25	-	IPDRatio=1.34	context=CTCATGATGAACTACGCCACTAGGGAGTATATGGAAGAGCA	coverage=554
modified_base	A	569	40	-	IPDRatio=1.55	context=GATAAACGAAGAGTATTGCAACCTCATGATGAACTACGCCA	coverage=515
modified_base	T	588	31	+	IPDRatio=1.36	context=GTTGCAATACTCTTCGTTTATCTGGTCCATGTATTGCAACA	coverage=580
modified_base	C	609	22	+	IPDRatio=1.33	context=CTGGTCCATGTATTGCAACACTTTCTCCATGCTCTGGCATG	coverage=574
modified_base	T	610	22	+	IPDRatio=1.29	context=TGGTCCATGTATTGCAACACTTTCTCCATGCTCTGGCATGG	coverage=589
modified_base	G	622	28	-	IPDRatio=1.37	context=AATGGATTTAGTCCATGCCAGAGCATGGAGAAAGTGTTGCA	coverage=572
modified_base	G	629	24	+	IPDRatio=1.31	context=CTTTCTCCATGCTCTGGCATGGACTAAATCCATTATGACGG	coverage=590
modified_base	A	631	23	+	IPDRatio=1.35	context=TTCTCCATGCTCTGGCATGGACTAAATCCATTATGACGGAG	coverage=575
modified_base	T	634	28	-	IPDRatio=1.41	context=ATTCTCCGTCATAATGGATTTAGTCCATGCCAGAGCATGGA	coverage=563
modified_base	G	658	24	+	IPDRatio=1.31	context=CCATTATGACGGAGAATCTTGCTTAGATTACCCTCATTCCA	coverage=621
modified_base	T	664	22	-	IPDRatio=1.28	context=GACTTCTGGAATGAGGGTAATCTAAGCAAGATTCTCCGTCA	coverage=591
modified_base	A	665	21	-	IPDRatio=1.28	context=AGACTTCTGGAATGAGGGTAATCTAAGCAAGATTCTCCGTC	coverage=544
modified_base	C	668	29	+	IPDRatio=1.37	context=GGAGAATCTTGCTTAGATTACCCTCATTCCAGAAGTCTCTG	coverage=620
m6A	A	675	47	-	IPDRatio=1.61	context=CTTGGGCCAGAGACTTCTGGAATGAGGGTAATCTAAGCAAG	coverage=602	identificationQv=3
modified_base	G	676	23	-	IPDRatio=1.31	context=GCTTGGGCCAGAGACTTCTGGAATGAGGGTAATCTAAGCAA	coverage=583
modified_base	A	698	40	-	IPDRatio=1.46	context=CCTCTACGCAGTAGCTTTGGAGGCTTGGGCCAGAGACTTCT	coverage=585
modified_base	T	721	27	+	IPDRatio=1.33	context=AAAGCTACTGCGTAGAGGCTTTTGATGCACCCGATGGGGGA	coverage=624
modified_base	G	740	32	+	IPDRatio=1.55	context=TTTTGATGCACCCGATGGGGGATGGATACCAATATTGCTCA	coverage=564
modified_base	A	753	24	+	IPDRatio=1.39	context=GATGGGGGATGGATACCAATATTGCTCAGACATTAGACCCT	coverage=608
modified_base	T	754	37	+	IPDRatio=1.41	context=ATGGGGGATGGATACCAATATTGCTCAGACATTAGACCCTC	coverage=620
modified_base	G	757	31	-	IPDRatio=1.36	context=TTGGAGGGTCTAATGTCTGAGCAATATTGGTATCCATCCCC	coverage=610
modified_base	A	799	33	-	IPDRatio=1.41	context=AGCTAAAGACTATCCTAGCTAAGCAAGGGGTGTTTGCTGCG	coverage=623
modified_base	A	800	21	+	IPDRatio=1.26	context=GCAGCAAACACCCCTTGCTTAGCTAGGATAGTCTTTAGCTC	coverage=597
modified_base	T	809	36	-	IPDRatio=1.46	context=TCACTGGAGGAGCTAAAGACTATCCTAGCTAAGCAAGGGGT	coverage=619
modified_base	A	811	22	-	IPDRatio=1.31	context=TTTCACTGGAGGAGCTAAAGACTATCCTAGCTAAGCAAGGG	coverage=606
modified_base	G	818	25	-	IPDRatio=1.31	context=GAGACCATTTCACTGGAGGAGCTAAAGACTATCCTAGCTAA	coverage=623
modified_base	A	825	67	+	IPDRatio=1.65	context=GGATAGTCTTTAGCTCCTCCAGTGAAATGGTCTCGTCTCCT	coverage=620
modified_base	G	885	32	-	IPDRatio=1.49	context=GCCTACCTTCCAGACTAAGTGTGTGATGACTCTAGGGAAGG	coverage=639
modified_base	G	893	21	-	IPDRatio=1.28	context=TTGTATCGGCCTACCTTCCAGACTAAGTGTGTGATGACTCT	coverage=641
modified_base	G	899	41	+	IPDRatio=1.53	context=ATCACACACTTAGTCTGGAAGGTAGGCCGATACAAGTCATA	coverage=639
modified_base	G	900	21	+	IPDRatio=1.42	context=TCACACACTTAGTCTGGAAGGTAGGCCGATACAAGTCATAC	coverage=622
modified_base	C	905	28	+	IPDRatio=1.37	context=CACTTAGTCTGGAAGGTAGGCCGATACAAGTCATACACATC	coverage=646
modified_base	G	944	34	-	IPDRatio=1.40	context=ATTAGCTACGGAACTGGCCTGCGAAGCAAGTGGCAACCCGA	coverage=673
modified_base	C	968	24	+	IPDRatio=1.32	context=CCAGTTCCGTAGCTAATGAACCGGTCTTCGGGATGATCCCG	coverage=683
modified_base	C	971	23	-	IPDRatio=1.30	context=ATCCGGGATCATCCCGAAGACCGGTTCATTAGCTACGGAAC	coverage=677
modified_base	C	1002	26	+	IPDRatio=1.34	context=GATCCCGGATGTATAGGCACCGGGGACTATCATCTGGCCCA	coverage=619
modified_base	C	1036	23	-	IPDRatio=1.32	context=TCAGGGAGTGGATGGAACACCCTATCTCCGTAGATGGGCCA	coverage=692
modified_base	T	1054	29	+	IPDRatio=1.34	context=AGGGTGTTCCATCCACTCCCTGATCTTATCAACGACGCCCT	coverage=720
modified_base	G	1055	22	+	IPDRatio=1.31	context=GGGTGTTCCATCCACTCCCTGATCTTATCAACGACGCCCTC	coverage=720
modified_base	G	1077	23	-	IPDRatio=1.32	context=GTACGCTCAATTGAAGGTAGGAGAGGGCGTCGTTGATAAGA	coverage=687
modified_base	C	1117	22	+	IPDRatio=1.30	context=CTGACAGTACTCAAGGAACGCATCAAACTGTTCGGCAGTGA	coverage=705
modified_base	T	1122	24	-	IPDRatio=1.32	context=CAATTTCACTGCCGAACAGTTTGATGCGTTCCTTGAGTACT	coverage=705
modified_base	T	1149	26	+	IPDRatio=1.35	context=CGGCAGTGAAATTGCTGACATCGATCTCTTTAGTTTTCATT	coverage=698
m4C	C	1150	63	+	IPDRatio=1.60	context=GGCAGTGAAATTGCTGACATCGATCTCTTTAGTTTTCATTC	coverage=706	identificationQv=3
modified_base	A	1162	23	-	IPDRatio=1.28	context=CATGGAGGAAGAGAATGAAAACTAAAGAGATCGATGTCAGC	coverage=646
modified_base	T	1171	26	+	IPDRatio=1.33	context=GATCTCTTTAGTTTTCATTCTCTTCCTCCATGTCTGCAATG	coverage=710
modified_base	C	1172	28	+	IPDRatio=1.37	context=ATCTCTTTAGTTTTCATTCTCTTCCTCCATGTCTGCAATGA	coverage=662
modified_base	G	1172	26	-	IPDRatio=1.31	context=TCATTGCAGACATGGAGGAAGAGAATGAAAACTAAAGAGAT	coverage=725
modified_base	G	1175	26	-	IPDRatio=1.32	context=AAATCATTGCAGACATGGAGGAAGAGAATGAAAACTAAAGA	coverage=683
modified_base	G	1182	55	+	IPDRatio=1.51	context=TTTTCATTCTCTTCCTCCATGTCTGCAATGATTTCCTTCAA	coverage=715
modified_base	G	1213	53	+	IPDRatio=1.55	context=TTTCCTTCAACGCTTGAAGCGTGTAGGTGCCATTTAGCTCT	coverage=713
modified_base	T	1216	29	+	IPDRatio=1.37	context=CCTTCAACGCTTGAAGCGTGTAGGTGCCATTTAGCTCTGTA	coverage=714
m4C	C	1237	68	-	IPDRatio=1.66	context=TGAGTGTGACACTGGTCCTACTACAGAGCTAAATGGCACCT	coverage=707	identificationQv=22
modified_base	C	1243	24	+	IPDRatio=1.29	context=CATTTAGCTCTGTAGTAGGACCAGTGTCACACTCATGAAGC	coverage=731
modified_base	C	1256	21	+	IPDRatio=1.32	context=AGTAGGACCAGTGTCACACTCATGAAGCGTGTACGCGGTCA	coverage=723
modified_base	G	1271	114	-	IPDRatio=2.15	context=TCACTGAGAAGAAAGTGACCGCGTACACGCTTCATGAGTGT	coverage=720
modified_base	A	1289	22	-	IPDRatio=1.32	context=GGGTAGACTTCCATTTCGTCACTGAGAAGAAAGTGACCGCG	coverage=705
modified_base	A	1311	40	-	IPDRatio=1.52	context=AAATCGACCTACGACTTCCGAAGGGTAGACTTCCATTTCGT	coverage=717
modified_base	C	1344	23	-	IPDRatio=1.28	context=GAGGAAGAACTCAAAGAGGCCATTGGATACTCGAAATCGAC	coverage=624
modified_base	A	1348	43	-	IPDRatio=1.51	context=GTACGAGGAAGAACTCAAAGAGGCCATTGGATACTCGAAAT	coverage=683
modified_base	G	1349	22	-	IPDRatio=1.30	context=GGTACGAGGAAGAACTCAAAGAGGCCATTGGATACTCGAAA	coverage=711
modified_base	G	1365	30	+	IPDRatio=1.39	context=GCCTCTTTGAGTTCTTCCTCGTACCACAGGAATGTCATTGG	coverage=725
modified_base	A	1406	22	-	IPDRatio=1.26	context=GAGATAATCTGCTGGACTACACTCGTAAAAGCGACGGAAGT	coverage=685
modified_base	A	1421	21	-	IPDRatio=1.27	context=TGCTACTGTGGGTTGGAGATAATCTGCTGGACTACACTCGT	coverage=722
modified_base	G	1447	57	+	IPDRatio=1.54	context=CAACCCACAGTAGCACTTGAGCCTTGTCGTACATGAAGCCG	coverage=727
modified_base	C	1458	38	+	IPDRatio=1.44	context=AGCACTTGAGCCTTGTCGTACATGAAGCCGTTTCCGCTCCC	coverage=721
modified_base	T	1475	24	+	IPDRatio=1.30	context=GTACATGAAGCCGTTTCCGCTCCCAAACTCGATACCATAAG	coverage=722
modified_base	C	1476	22	+	IPDRatio=1.29	context=TACATGAAGCCGTTTCCGCTCCCAAACTCGATACCATAAGC	coverage=728
modified_base	C	1477	21	+	IPDRatio=1.28	context=ACATGAAGCCGTTTCCGCTCCCAAACTCGATACCATAAGCC	coverage=722
modified_base	A	1498	43	-	IPDRatio=1.47	context=TGCAGTACAACAGCACCTTAAGGCTTATGGTATCGAGTTTG	coverage=668
modified_base	A	1549	25	-	IPDRatio=1.31	context=AGAGCGTTTGGTGAAGTTTTACACTATTGTGAAGACCCCCG	coverage=672
modified_base	G	1566	32	-	IPDRatio=1.40	context=GGAGGACTGAAATTGAAAGAGCGTTTGGTGAAGTTTTACAC	coverage=691
modified_base	G	1582	33	-	IPDRatio=1.46	context=CCATAAAACACAGACAGGAGGACTGAAATTGAAAGAGCGTT	coverage=672
modified_base	T	1584	22	+	IPDRatio=1.28	context=CGCTCTTTCAATTTCAGTCCTCCTGTCTGTGTTTTATGGGA	coverage=666
modified_base	T	1600	34	+	IPDRatio=1.38	context=GTCCTCCTGTCTGTGTTTTATGGGAGTGTAAAACGTTCCCA	coverage=663
modified_base	G	1614	23	+	IPDRatio=1.28	context=GTTTTATGGGAGTGTAAAACGTTCCCAGTCCATTGTCAAGC	coverage=660
modified_base	C	1618	32	+	IPDRatio=1.40	context=TATGGGAGTGTAAAACGTTCCCAGTCCATTGTCAAGCCTTC	coverage=655
modified_base	G	1633	30	+	IPDRatio=1.38	context=CGTTCCCAGTCCATTGTCAAGCCTTCTGTGGTGATAGTCTG	coverage=665
modified_base	C	1634	34	+	IPDRatio=1.43	context=GTTCCCAGTCCATTGTCAAGCCTTCTGTGGTGATAGTCTGT	coverage=663
modified_base	T	1636	30	+	IPDRatio=1.36	context=TCCCAGTCCATTGTCAAGCCTTCTGTGGTGATAGTCTGTTC	coverage=674
modified_base	T	1644	48	+	IPDRatio=1.50	context=CATTGTCAAGCCTTCTGTGGTGATAGTCTGTTCCAGACGCT	coverage=665
modified_base	A	1648	32	+	IPDRatio=1.36	context=GTCAAGCCTTCTGTGGTGATAGTCTGTTCCAGACGCTCTCT	coverage=641
modified_base	A	1652	23	-	IPDRatio=1.28	context=AGCTAGAGAGCGTCTGGAACAGACTATCACCACAGAAGGCT	coverage=654
modified_base	T	1675	24	+	IPDRatio=1.31	context=TCCAGACGCTCTCTAGCTCCTTTTAGAATGATATCCCACTC	coverage=663
modified_base	C	1710	69	+	IPDRatio=1.72	context=CCACTCATCTCCTTCTTGGACCCCTACATACTTCTCCATCA	coverage=655
modified_base	C	1711	22	+	IPDRatio=1.42	context=CACTCATCTCCTTCTTGGACCCCTACATACTTCTCCATCAT	coverage=653
modified_base	T	1721	21	+	IPDRatio=1.29	context=CTTCTTGGACCCCTACATACTTCTCCATCATCAGCGCACGA	coverage=678
modified_base	G	1726	35	-	IPDRatio=1.41	context=GTTGATCGTGCGCTGATGATGGAGAAGTATGTAGGGGTCCA	coverage=680
modified_base	C	1736	29	-	IPDRatio=1.37	context=AGCTGGGCTTGTTGATCGTGCGCTGATGATGGAGAAGTATG	coverage=694
modified_base	A	1753	29	+	IPDRatio=1.33	context=AGCGCACGATCAACAAGCCCAGCTCTGTAGTTCTGTCGCTC	coverage=649
modified_base	T	1772	23	+	IPDRatio=1.29	context=CAGCTCTGTAGTTCTGTCGCTCTTTTCTACGCGATAGCACT	coverage=671
modified_base	T	1792	26	+	IPDRatio=1.33	context=TCTTTTCTACGCGATAGCACTCTTGAGATATGGTCCTTCTT	coverage=669
modified_base	G	1810	58	-	IPDRatio=1.57	context=ATCAGCGTGTTGGCAAAGAAGAAGGACCATATCTCAAGAGT	coverage=660
m4C	C	1824	48	+	IPDRatio=1.53	context=GTCCTTCTTCTTTGCCAACACGCTGATAGCTTTCCTTGCCA	coverage=642	identificationQv=10
modified_base	A	1845	23	-	IPDRatio=1.30	context=AGAGCGAGTATGCAACTCTTATGGCAAGGAAAGCTATCAGC	coverage=661
modified_base	G	1866	22	-	IPDRatio=1.32	context=AGGAATGGATGACCGCCGAGGAGAGCGAGTATGCAACTCTT	coverage=639
modified_base	A	1882	34	-	IPDRatio=1.41	context=CTAGGGCTGCTGTATCAGGAATGGATGACCGCCGAGGAGAG	coverage=647
modified_base	G	1911	22	-	IPDRatio=1.34	context=ACCTTCCACTCGTACAGCATGACACTCGTCTAGGGCTGCTG	coverage=652
modified_base	A	1919	33	+	IPDRatio=1.37	context=CTAGACGAGTGTCATGCTGTACGAGTGGAAGGTCTTTCCAT	coverage=653
modified_base	G	1930	21	+	IPDRatio=1.27	context=TCATGCTGTACGAGTGGAAGGTCTTTCCATATGATACCTAC	coverage=628
modified_base	G	1932	22	-	IPDRatio=1.28	context=GAGTAGGTATCATATGGAAAGACCTTCCACTCGTACAGCAT	coverage=646
modified_base	T	1935	21	+	IPDRatio=1.26	context=CTGTACGAGTGGAAGGTCTTTCCATATGATACCTACTCGTC	coverage=646
modified_base	G	1996	30	-	IPDRatio=1.35	context=GTAAAGATCACCGACTATAAGACCGGCACTACGCTGGAATG	coverage=662
modified_base	A	2007	23	-	IPDRatio=1.31	context=ACTCGGAGAATGTAAAGATCACCGACTATAAGACCGGCACT	coverage=625
modified_base	C	2041	36	-	IPDRatio=1.42	context=CGAGACTGGAGGCACGCTTTCCAGTCTCAATCTAACTCGGA	coverage=655
modified_base	G	2047	31	+	IPDRatio=1.36	context=TTAGATTGAGACTGGAAAGCGTGCCTCCAGTCTCGGTATAC	coverage=636
modified_base	C	2053	52	+	IPDRatio=1.61	context=TGAGACTGGAAAGCGTGCCTCCAGTCTCGGTATACAGTCCA	coverage=637
modified_base	G	2074	38	-	IPDRatio=1.46	context=ACATTCTTCGACTGGAAACGGTGGACTGTATACCGAGACTG	coverage=617
modified_base	C	2080	26	+	IPDRatio=1.34	context=CGGTATACAGTCCACCGTTTCCAGTCGAAGAATGTCTCACA	coverage=626
modified_base	C	2081	34	+	IPDRatio=1.45	context=GGTATACAGTCCACCGTTTCCAGTCGAAGAATGTCTCACAG	coverage=560
modified_base	G	2097	24	-	IPDRatio=1.31	context=AACCTGTTAAAGCCATCTGTGAGACATTCTTCGACTGGAAA	coverage=642
modified_base	G	2121	33	-	IPDRatio=1.41	context=AAGAACTGGAGGGTAAAATCGGAGAACCTGTTAAAGCCATC	coverage=642
modified_base	C	2129	23	+	IPDRatio=1.30	context=TAACAGGTTCTCCGATTTTACCCTCCAGTTCTTTCAGGCGG	coverage=625
modified_base	C	2131	25	+	IPDRatio=1.31	context=ACAGGTTCTCCGATTTTACCCTCCAGTTCTTTCAGGCGGTT	coverage=548
modified_base	G	2214	42	+	IPDRatio=1.48	context=GTCGTAGCACTCCTCGACCCGGGCCTCCAGTAGTTTAGGCT	coverage=598
modified_base	G	2233	36	-	IPDRatio=1.44	context=GAGGAAGAGCGGAACGAGGAGCCTAAACTACTGGAGGCCCG	coverage=627
modified_base	C	2261	21	+	IPDRatio=1.27	context=TCCGCTCTTCCTCTCGGAACCATGCGAACAGCTTCTTAAAC	coverage=573
modified_base	G	2266	22	+	IPDRatio=1.31	context=TCTTCCTCTCGGAACCATGCGAACAGCTTCTTAAACATATT	coverage=620
modified_base	G	2271	38	+	IPDRatio=1.47	context=CTCTCGGAACCATGCGAACAGCTTCTTAAACATATTCAGTC	coverage=619
modified_base	C	2272	33	+	IPDRatio=1.39	context=TCTCGGAACCATGCGAACAGCTTCTTAAACATATTCAGTCC	coverage=583
modified_base	A	2298	22	-	IPDRatio=1.32	context=ACTAGGGTAGCTATCACAGGAGAGGAGGACTGAATATGTTT	coverage=629
modified_base	G	2300	25	-	IPDRatio=1.34	context=TGACTAGGGTAGCTATCACAGGAGAGGAGGACTGAATATGT	coverage=627
modified_base	C	2312	33	+	IPDRatio=1.41	context=CTCCTCTCCTGTGATAGCTACCCTAGTCAGTCTCCACACTT	coverage=618
modified_base	A	2315	24	-	IPDRatio=1.32	context=GAAAAGTGTGGAGACTGACTAGGGTAGCTATCACAGGAGAG	coverage=616
modified_base	T	2334	23	+	IPDRatio=1.33	context=CTAGTCAGTCTCCACACTTTTCTAGGGAGACTAACGAGGAA	coverage=591
modified_base	C	2335	25	+	IPDRatio=1.41	context=TAGTCAGTCTCCACACTTTTCTAGGGAGACTAACGAGGAAT	coverage=612
modified_base	A	2346	27	+	IPDRatio=1.33	context=CACACTTTTCTAGGGAGACTAACGAGGAATAGCATAGTCAT	coverage=623
modified_base	G	2357	45	+	IPDRatio=1.52	context=AGGGAGACTAACGAGGAATAGCATAGTCATAAACGGTACGG	coverage=622
modified_base	T	2365	24	-	IPDRatio=1.27	context=GCCTATCGCCGTACCGTTTATGACTATGCTATTCCTCGTTA	coverage=629
modified_base	G	2410	32	-	IPDRatio=1.36	context=GAGGCGTAAGAAAGAGGCCCGAGCGGTGTTAGCTGGAATAT	coverage=630
modified_base	G	2433	30	-	IPDRatio=1.37	context=GGGTGGAGGGGAGAAAGTACGGAGAGGCGTAAGAAAGAGGC	coverage=623
modified_base	G	2443	56	-	IPDRatio=1.66	context=ACCCCTTCTTGGGTGGAGGGGAGAAAGTACGGAGAGGCGTA	coverage=576
modified_base	G	2444	37	-	IPDRatio=1.47	context=GACCCCTTCTTGGGTGGAGGGGAGAAAGTACGGAGAGGCGT	coverage=580
modified_base	G	2449	25	-	IPDRatio=1.34	context=TCTACGACCCCTTCTTGGGTGGAGGGGAGAAAGTACGGAGA	coverage=614
modified_base	C	2568	21	-	IPDRatio=1.27	context=TAAACTACTTAAGAGGATCGCACCATGGAACAAGTAGGGCT	coverage=649
m4C	C	2573	54	+	IPDRatio=1.54	context=TACTTGTTCCATGGTGCGATCCTCTTAAGTAGTTTACGGCT	coverage=663	identificationQv=9
modified_base	G	2591	30	+	IPDRatio=1.40	context=ATCCTCTTAAGTAGTTTACGGCTGTTCCAGATAGACAGAGC	coverage=638
modified_base	C	2592	36	+	IPDRatio=1.46	context=TCCTCTTAAGTAGTTTACGGCTGTTCCAGATAGACAGAGCC	coverage=654
modified_base	T	2593	31	+	IPDRatio=1.36	context=CCTCTTAAGTAGTTTACGGCTGTTCCAGATAGACAGAGCCC	coverage=660
modified_base	C	2643	24	+	IPDRatio=1.33	context=ACAACACCACTTTCAAAACGCTGTATGTTGCGTAGAGTAGC	coverage=644
modified_base	G	2702	28	-	IPDRatio=1.33	context=TTTGCCATTGTACTGGGACTGCTATGGCCTATTACATACAC	coverage=658
modified_base	C	2707	33	+	IPDRatio=1.44	context=TGTAATAGGCCATAGCAGTCCCAGTACAATGGCAAAAGCCT	coverage=652
modified_base	C	2754	21	-	IPDRatio=1.27	context=AGATAACTTCCCAGCTAGTGCGACTAAAGATCACAGAGAGG	coverage=650
modified_base	T	2758	21	+	IPDRatio=1.27	context=TCTGTGATCTTTAGTCGCACTAGCTGGGAAGTTATCTTTGA	coverage=680
modified_base	C	2831	62	+	IPDRatio=1.60	context=AACACAATTCCCCACGCGAGCGCGAGGACGAATAGCATTGG	coverage=644
modified_base	C	2833	33	+	IPDRatio=1.76	context=CACAATTCCCCACGCGAGCGCGAGGACGAATAGCATTGGGA	coverage=650
modified_base	G	2834	64	+	IPDRatio=1.75	context=ACAATTCCCCACGCGAGCGCGAGGACGAATAGCATTGGGAT	coverage=650
modified_base	A	2844	22	+	IPDRatio=1.27	context=ACGCGAGCGCGAGGACGAATAGCATTGGGATTATCTCCATT	coverage=615
modified_base	C	2860	24	+	IPDRatio=1.31	context=GAATAGCATTGGGATTATCTCCATTACTCCCCTCCTTTTCG	coverage=656
modified_base	T	2865	36	-	IPDRatio=1.37	context=TGATTCGAAAAGGAGGGGAGTAATGGAGATAATCCCAATGC	coverage=687
modified_base	G	2874	77	-	IPDRatio=1.67	context=ACTTCGACTTGATTCGAAAAGGAGGGGAGTAATGGAGATAA	coverage=674
modified_base	G	2899	24	-	IPDRatio=1.38	context=TGGTGCAACTTCTACGTGTGGGCCTACTTCGACTTGATTCG	coverage=629
modified_base	C	2956	44	+	IPDRatio=1.51	context=CAGCCTTCCCAATAGTCTTCCCAGTCCTTGTTCGGAGGGTT	coverage=688
modified_base	G	2999	27	-	IPDRatio=1.35	context=GGACGAAGTAGCTGATTCATGCGTGTTATCCATGTTCGAGA	coverage=688
modified_base	C	3002	35	-	IPDRatio=1.47	context=CTTGGACGAAGTAGCTGATTCATGCGTGTTATCCATGTTCG	coverage=672
modified_base	G	3066	23	-	IPDRatio=1.29	context=GACGATTTAAGGGGTGGCTAGATAAGACCTTTGGAATCGGG	coverage=681
modified_base	A	3068	25	+	IPDRatio=1.30	context=CGATTCCAAAGGTCTTATCTAGCCACCCCTTAAATCGTCCC	coverage=672
modified_base	A	3077	24	-	IPDRatio=1.30	context=CTCAGACGTGGGACGATTTAAGGGGTGGCTAGATAAGACCT	coverage=698
modified_base	C	3107	23	+	IPDRatio=1.29	context=CCACGTCTGAGACGGTGACGCTGGAGTCACTGCACAGTGCC	coverage=678
modified_base	A	3172	41	-	IPDRatio=1.50	context=GAGGGCATGCGGGCATTCTTAGAGAACGAAGAAGAGCCTTA	coverage=684
modified_base	T	3174	23	-	IPDRatio=1.29	context=AGGAGGGCATGCGGGCATTCTTAGAGAACGAAGAAGAGCCT	coverage=702
modified_base	C	3183	25	-	IPDRatio=1.35	context=CGCTAATCAAGGAGGGCATGCGGGCATTCTTAGAGAACGAA	coverage=684
modified_base	A	3200	23	+	IPDRatio=1.27	context=CCCGCATGCCCTCCTTGATTAGCGGTGCAATAGAATTAGAG	coverage=692
modified_base	T	3217	29	-	IPDRatio=1.34	context=AGGAGGAAAACAATGAACTCTAATTCTATTGCACCGCTAAT	coverage=701
modified_base	G	3218	114	+	IPDRatio=1.94	context=TTAGCGGTGCAATAGAATTAGAGTTCATTGTTTTCCTCCTT	coverage=693
modified_base	C	3227	34	-	IPDRatio=1.39	context=CTGATTCGAAAGGAGGAAAACAATGAACTCTAATTCTATTG	coverage=709
modified_base	C	3278	21	+	IPDRatio=1.30	context=GACCAGACATAAAAGTTCACCCAGTTTAGATCAGTATCCAG	coverage=708
modified_base	T	3337	22	-	IPDRatio=1.29	context=AGGAGCATGGGATTCCGTCGTGGGATTCAGTTATCTCTCTT	coverage=706
modified_base	G	3338	21	-	IPDRatio=1.28	context=GAGGAGCATGGGATTCCGTCGTGGGATTCAGTTATCTCTCT	coverage=708
modified_base	C	3348	22	+	IPDRatio=1.30	context=CTGAATCCCACGACGGAATCCCATGCTCCTCTAGTAGCCAC	coverage=712
modified_base	G	3364	38	+	IPDRatio=1.50	context=AATCCCATGCTCCTCTAGTAGCCACTCTCTGAATGACCGAT	coverage=696
modified_base	G	3412	51	-	IPDRatio=1.57	context=ATATTCTAAGCGACCTAGCAGAAGAAGGGCAAATCTCCCAC	coverage=717
modified_base	T	3442	26	-	IPDRatio=1.31	context=TGGTAAACGACCGGGACACGTATATGTGTTATATTCTAAGC	coverage=716
modified_base	C	3451	29	-	IPDRatio=1.37	context=AAGATTACTTGGTAAACGACCGGGACACGTATATGTGTTAT	coverage=644
modified_base	C	3490	23	+	IPDRatio=1.28	context=TTCCTTTATCAACTCTGCAACTGATCTCATTGTTTCCTCCT	coverage=711
modified_base	T	3491	43	+	IPDRatio=1.44	context=TCCTTTATCAACTCTGCAACTGATCTCATTGTTTCCTCCTC	coverage=731
modified_base	G	3513	21	+	IPDRatio=1.28	context=ATCTCATTGTTTCCTCCTCTGAGAGCCCCACTAGGGCTCGA	coverage=735
modified_base	G	3528	23	+	IPDRatio=1.29	context=CCTCTGAGAGCCCCACTAGGGCTCGAAATTTTTGCTTCGAC	coverage=664
modified_base	G	3541	33	+	IPDRatio=1.37	context=CACTAGGGCTCGAAATTTTTGCTTCGACCTCCGGTCAACAC	coverage=750
modified_base	T	3550	32	+	IPDRatio=1.37	context=TCGAAATTTTTGCTTCGACCTCCGGTCAACACATTACAACC	coverage=743
modified_base	G	3566	22	-	IPDRatio=1.27	context=CCGACCTGTACAACTGGGTTGTAATGTGTTGACCGGAGGTC	coverage=709
modified_base	G	3585	22	+	IPDRatio=1.35	context=ACAACCCAGTTGTACAGGTCGGCCTCCTCATAAGCTGATGG	coverage=722
modified_base	G	3655	46	+	IPDRatio=1.49	context=GGTCAATAGCTGAGTATTTGGTTGCGAAACTCGTAATGTAA	coverage=709
modified_base	C	3728	22	+	IPDRatio=1.31	context=GACGTATTCTTCAGTACCGTCCTTAAACGTATCTAGCGAGA	coverage=721
modified_base	T	3737	24	+	IPDRatio=1.38	context=TTCAGTACCGTCCTTAAACGTATCTAGCGAGATAGTATACT	coverage=717
modified_base	C	3772	30	-	IPDRatio=1.39	context=ACATTAGCCGGGAGGAAATGCTGTGATCTTCGATAAGTATA	coverage=702
modified_base	A	3799	22	-	IPDRatio=1.32	context=TCGTCCAAGAGGACGACTACAACTACTACATTAGCCGGGAG	coverage=717
modified_base	C	3800	25	-	IPDRatio=1.31	context=CTCGTCCAAGAGGACGACTACAACTACTACATTAGCCGGGA	coverage=683
modified_base	A	3812	22	-	IPDRatio=1.36	context=TATCGTGCGTTCCTCGTCCAAGAGGACGACTACAACTACTA	coverage=658
modified_base	G	3853	40	-	IPDRatio=1.45	context=GCAATCTGGTGCTGGTCAAGGGAGACTTTGAGAAAGGCTTC	coverage=708
modified_base	A	3896	22	+	IPDRatio=1.35	context=TCCACCTTGCATGTATAGATATACATGGTGTTTGCTACTCG	coverage=691
modified_base	C	3905	22	-	IPDRatio=1.28	context=CCTGTTATCCGAGTAGCAAACACCATGTATATCTATACATG	coverage=700
modified_base	C	3936	28	-	IPDRatio=1.36	context=CTCTGCTCTGGATGTTCGTCCCGGGGATGATCCTGTTATCC	coverage=692
modified_base	G	3988	55	+	IPDRatio=1.54	context=CATTGGCATGCTTGTCAAGTGTGCAACTACAGCCGAGCAGT	coverage=708
modified_base	G	4066	21	+	IPDRatio=1.26	context=AGGAGCGACCCCGCACGAATGCAGGGCGAGTGTAAACGCAA	coverage=681
modified_base	A	4086	55	+	IPDRatio=1.62	context=GCAGGGCGAGTGTAAACGCAATAGCTACGAGTTTCTTGAAC	coverage=648
modified_base	T	4087	25	+	IPDRatio=1.34	context=CAGGGCGAGTGTAAACGCAATAGCTACGAGTTTCTTGAACA	coverage=679
modified_base	T	4092	28	-	IPDRatio=1.36	context=TAGTATGTTCAAGAAACTCGTAGCTATTGCGTTTACACTCG	coverage=668
modified_base	T	4122	22	+	IPDRatio=1.33	context=TGAACATACTAACCCTCCTCTTGGTCTGTCTGGGGAACATC	coverage=663
modified_base	C	4125	21	-	IPDRatio=1.26	context=CCGGATGTTCCCCAGACAGACCAAGAGGAGGGTTAGTATGT	coverage=653
modified_base	A	4184	22	-	IPDRatio=1.28	context=GATTCTGCAAGGATGAGCTAAGATGCATGAAATATCCAGAG	coverage=596
modified_base	G	4204	25	-	IPDRatio=1.32	context=ACATCAGAAACTGATTGACGGATTCTGCAAGGATGAGCTAA	coverage=663
modified_base	A	4231	21	-	IPDRatio=1.29	context=TCGGTACTATAGAGCAGCCGAGTTCGCACATCAGAAACTGA	coverage=646
modified_base	C	4234	22	-	IPDRatio=1.30	context=TAATCGGTACTATAGAGCAGCCGAGTTCGCACATCAGAAAC	coverage=663
modified_base	G	4257	34	-	IPDRatio=1.47	context=CTGCGGGTTGAGGCTAGACAGGCTAATCGGTACTATAGAGC	coverage=656
modified_base	G	4277	26	+	IPDRatio=1.35	context=CTGTCTAGCCTCAACCCGCAGGAGGTGGCTTATCGTGTGAG	coverage=686
modified_base	T	4289	22	+	IPDRatio=1.28	context=AACCCGCAGGAGGTGGCTTATCGTGTGAGCATTGATATTAC	coverage=690
modified_base	C	4297	22	-	IPDRatio=1.31	context=AAGCCTTAGTAATATCAATGCTCACACGATAAGCCACCTCC	coverage=653
modified_base	C	4298	25	+	IPDRatio=1.31	context=GAGGTGGCTTATCGTGTGAGCATTGATATTACTAAGGCTTG	coverage=686
modified_base	G	4298	22	-	IPDRatio=1.28	context=CAAGCCTTAGTAATATCAATGCTCACACGATAAGCCACCTC	coverage=681
modified_base	T	4310	26	+	IPDRatio=1.30	context=CGTGTGAGCATTGATATTACTAAGGCTTGCAAAAATTGTCA	coverage=700
modified_base	A	4317	25	-	IPDRatio=1.31	context=AAGCTCTTGACAATTTTTGCAAGCCTTAGTAATATCAATGC	coverage=689
modified_base	C	4318	54	-	IPDRatio=1.54	context=GAAGCTCTTGACAATTTTTGCAAGCCTTAGTAATATCAATG	coverage=693
modified_base	C	4351	21	-	IPDRatio=1.31	context=ACCTGACGAAAGGTCGATTCCCCTCTCTGCAAAGAAGCTCT	coverage=675
modified_base	C	4352	32	-	IPDRatio=1.39	context=GACCTGACGAAAGGTCGATTCCCCTCTCTGCAAAGAAGCTC	coverage=701
modified_base	T	4373	21	+	IPDRatio=1.27	context=AATCGACCTTTCGTCAGGTCTGTACCAATCAAGTCTGGCAA	coverage=711
modified_base	A	4386	27	-	IPDRatio=1.35	context=GTTCTCCAAGGAGTTGCCAGACTTGATTGGTACAGACCTGA	coverage=673
modified_base	T	4388	34	+	IPDRatio=1.39	context=AGGTCTGTACCAATCAAGTCTGGCAACTCCTTGGAGAACGT	coverage=724
modified_base	A	4395	46	-	IPDRatio=1.54	context=GTTGACGACGTTCTCCAAGGAGTTGCCAGACTTGATTGGTA	coverage=681
modified_base	A	4438	24	+	IPDRatio=1.29	context=ACAGAGGGTAGTCTCCATCTAGCTCCACCATGACTTCGTAC	coverage=701
modified_base	A	4447	34	+	IPDRatio=1.36	context=AGTCTCCATCTAGCTCCACCATGACTTCGTACATTTCAGGC	coverage=720
modified_base	T	4447	27	-	IPDRatio=1.37	context=GCCTGAAATGTACGAAGTCATGGTGGAGCTAGATGGAGACT	coverage=689
modified_base	G	4474	28	+	IPDRatio=1.36	context=CGTACATTTCAGGCTGAACAGCGTTGAAAAAGAAAGAGGGC	coverage=746
m4C	C	4493	39	-	IPDRatio=1.46	context=ATACCAGCAGAGGGCGAAAGCCCTCTTTCTTTTTCAACGCT	coverage=712	identificationQv=6
modified_base	C	4500	23	+	IPDRatio=1.30	context=AAAAAGAAAGAGGGCTTTCGCCCTCTGCTGGTATCGAGAGG	coverage=732
modified_base	C	4510	31	-	IPDRatio=1.37	context=CCTTGTGCCTCCTCTCGATACCAGCAGAGGGCGAAAGCCCT	coverage=713
modified_base	A	4528	23	+	IPDRatio=1.31	context=TGGTATCGAGAGGAGGCACAAGGCCTCTCTCAACCTTACGA	coverage=697
modified_base	T	4528	27	-	IPDRatio=1.33	context=TCGTAAGGTTGAGAGAGGCCTTGTGCCTCCTCTCGATACCA	coverage=725
modified_base	G	4529	32	+	IPDRatio=1.41	context=GGTATCGAGAGGAGGCACAAGGCCTCTCTCAACCTTACGAA	coverage=710
modified_base	G	4530	37	+	IPDRatio=1.47	context=GTATCGAGAGGAGGCACAAGGCCTCTCTCAACCTTACGAAT	coverage=690
modified_base	T	4539	21	-	IPDRatio=1.29	context=GATCGGTTGATTCGTAAGGTTGAGAGAGGCCTTGTGCCTCC	coverage=646
modified_base	T	4540	49	-	IPDRatio=1.61	context=TGATCGGTTGATTCGTAAGGTTGAGAGAGGCCTTGTGCCTC	coverage=700
modified_base	C	4554	23	+	IPDRatio=1.28	context=CTCTCAACCTTACGAATCAACCGATCAGCATTAGACCCTAT	coverage=748
modified_base	G	4571	34	-	IPDRatio=1.65	context=AGGAGCTTAAGGCCCGAATAGGGTCTAATGCTGATCGGTTG	coverage=687
modified_base	T	4573	35	-	IPDRatio=1.40	context=CGAGGAGCTTAAGGCCCGAATAGGGTCTAATGCTGATCGGT	coverage=700
modified_base	G	4608	25	-	IPDRatio=1.28	context=AGGTGTGTCCTCCGTATGTTGACATGTGAAGAAATCGAGGA	coverage=694
modified_base	C	4630	32	-	IPDRatio=1.39	context=GTGTTCACTCAGGCAAAATCCAAGGTGTGTCCTCCGTATGT	coverage=663
modified_base	C	4641	24	-	IPDRatio=1.28	context=CGTGTGCTGAGGTGTTCACTCAGGCAAAATCCAAGGTGTGT	coverage=707
modified_base	A	4686	26	-	IPDRatio=1.36	context=ACGATATCAACAACATGTTCAAGTGGTATGGTCCTGCAAAC	coverage=706
modified_base	C	4690	24	+	IPDRatio=1.29	context=GCAGGACCATACCACTTGAACATGTTGTTGATATCGTAGCG	coverage=712
modified_base	C	4719	21	-	IPDRatio=1.27	context=GTGACGGCCAGAAGTTTAGACAACTGATCCGCTACGATATC	coverage=669
modified_base	T	4730	46	+	IPDRatio=1.46	context=GGATCAGTTGTCTAAACTTCTGGCCGTCACACATATCAACG	coverage=708
modified_base	G	4750	24	+	IPDRatio=1.30	context=TGGCCGTCACACATATCAACGTCAAACGAGGCGATAACCCA	coverage=722
modified_base	T	4758	24	-	IPDRatio=1.32	context=CTATTAGGTGGGTTATCGCCTCGTTTGACGTTGATATGTGT	coverage=698
modified_base	C	4761	23	+	IPDRatio=1.32	context=CATATCAACGTCAAACGAGGCGATAACCCACCTAATAGCCT	coverage=722
modified_base	G	4761	25	-	IPDRatio=1.32	context=AGGCTATTAGGTGGGTTATCGCCTCGTTTGACGTTGATATG	coverage=698
modified_base	A	4766	22	+	IPDRatio=1.29	context=CAACGTCAAACGAGGCGATAACCCACCTAATAGCCTCTTCC	coverage=665
modified_base	C	4772	21	+	IPDRatio=1.26	context=CAAACGAGGCGATAACCCACCTAATAGCCTCTTCCTGTTCG	coverage=686
modified_base	A	4776	34	-	IPDRatio=1.38	context=CCAACGAACAGGAAGAGGCTATTAGGTGGGTTATCGCCTCG	coverage=683
modified_base	C	4778	22	-	IPDRatio=1.31	context=ATCCAACGAACAGGAAGAGGCTATTAGGTGGGTTATCGCCT	coverage=673
modified_base	C	4796	22	-	IPDRatio=1.28	context=GGAATGCCGCTGGCGAGAATCCAACGAACAGGAAGAGGCTA	coverage=712
modified_base	C	4849	29	-	IPDRatio=1.35	context=CAAGATACGTATGCCGAAGACATTTATGTCTTGGAGCCCAG	coverage=706
modified_base	G	4851	33	-	IPDRatio=1.38	context=ACCAAGATACGTATGCCGAAGACATTTATGTCTTGGAGCCC	coverage=692
modified_base	C	4854	42	+	IPDRatio=1.63	context=CTCCAAGACATAAATGTCTTCGGCATACGTATCTTGGTAGT	coverage=731
modified_base	T	4867	31	+	IPDRatio=1.39	context=ATGTCTTCGGCATACGTATCTTGGTAGTTTTTCAGACGAAG	coverage=733
modified_base	C	4869	24	-	IPDRatio=1.35	context=TCCTTCGTCTGAAAAACTACCAAGATACGTATGCCGAAGAC	coverage=661
modified_base	C	4870	22	-	IPDRatio=1.28	context=ATCCTTCGTCTGAAAAACTACCAAGATACGTATGCCGAAGA	coverage=725
modified_base	T	4872	30	-	IPDRatio=1.35	context=GAATCCTTCGTCTGAAAAACTACCAAGATACGTATGCCGAA	coverage=721
modified_base	C	4884	31	-	IPDRatio=1.42	context=GGATTAGAGCCAGAATCCTTCGTCTGAAAAACTACCAAGAT	coverage=702
modified_base	C	4933	24	-	IPDRatio=1.29	context=GTTCCGGTCGTTTGTGATATCACCGACCCCAACCGCAGATG	coverage=738
modified_base	T	4942	21	-	IPDRatio=1.29	context=GTTCCAGAGGTTCCGGTCGTTTGTGATATCACCGACCCCAA	coverage=741
modified_base	C	4950	23	-	IPDRatio=1.31	context=CAGTTGAGGTTCCAGAGGTTCCGGTCGTTTGTGATATCACC	coverage=738
modified_base	A	4964	75	-	IPDRatio=1.83	context=GTGTTATATGTATACAGTTGAGGTTCCAGAGGTTCCGGTCG	coverage=732
modified_base	T	4969	28	+	IPDRatio=1.44	context=GGAACCTCTGGAACCTCAACTGTATACATATAACACCTCTA	coverage=737
modified_base	T	4971	29	+	IPDRatio=1.43	context=AACCTCTGGAACCTCAACTGTATACATATAACACCTCTATT	coverage=744
modified_base	A	4977	21	-	IPDRatio=1.31	context=AAAATAAATAGAGGTGTTATATGTATACAGTTGAGGTTCCA	coverage=718
modified_base	A	4980	21	+	IPDRatio=1.31	context=AACCTCAACTGTATACATATAACACCTCTATTTATTTTTAC	coverage=746
modified_base	A	4986	22	-	IPDRatio=1.34	context=ATTCTTGTAAAAATAAATAGAGGTGTTATATGTATACAGTT	coverage=728
modified_base	C	5000	32	+	IPDRatio=1.42	context=AACACCTCTATTTATTTTTACAAGAATGCCATGATTCTGTC	coverage=750
modified_base	G	5003	34	+	IPDRatio=1.41	context=ACCTCTATTTATTTTTACAAGAATGCCATGATTCTGTCTCT	coverage=751
modified_base	C	5003	31	-	IPDRatio=1.37	context=AGAGACAGAATCATGGCATTCTTGTAAAAATAAATAGAGGT	coverage=710
modified_base	G	5035	38	+	IPDRatio=1.50	context=TCTGTCTCTATCTGCATGGCGGTACAGATTGAAGCAAGGGA	coverage=726
modified_base	G	5036	42	+	IPDRatio=1.47	context=CTGTCTCTATCTGCATGGCGGTACAGATTGAAGCAAGGGAT	coverage=717
modified_base	G	5052	39	+	IPDRatio=1.49	context=GGCGGTACAGATTGAAGCAAGGGATGCCAGTGGAAGTTGCC	coverage=751
modified_base	G	5130	22	-	IPDRatio=1.28	context=TAGCAAGTTCTTGGTGTGCTGGAGCAAGACAGACCACAACG	coverage=746
modified_base	C	5148	25	+	IPDRatio=1.34	context=TCCAGCACACCAAGAACTTGCTAGGTGTGCTGAGATTGGTC	coverage=749
modified_base	A	5149	25	-	IPDRatio=1.29	context=GGACCAATCTCAGCACACCTAGCAAGTTCTTGGTGTGCTGG	coverage=706
modified_base	A	5150	21	+	IPDRatio=1.30	context=CAGCACACCAAGAACTTGCTAGGTGTGCTGAGATTGGTCCC	coverage=769
modified_base	G	5156	29	+	IPDRatio=1.35	context=ACCAAGAACTTGCTAGGTGTGCTGAGATTGGTCCCCAACAC	coverage=756
modified_base	T	5173	23	-	IPDRatio=1.31	context=CTCGGAATGTTTTCCAAGTGTTGGGGACCAATCTCAGCACA	coverage=749
modified_base	T	5184	43	-	IPDRatio=1.49	context=ACGAGCCCACACTCGGAATGTTTTCCAAGTGTTGGGGACCA	coverage=733
modified_base	G	5185	24	-	IPDRatio=1.28	context=GACGAGCCCACACTCGGAATGTTTTCCAAGTGTTGGGGACC	coverage=739
modified_base	G	5198	25	+	IPDRatio=1.31	context=TGGAAAACATTCCGAGTGTGGGCTCGTCTTGCGAATGGACT	coverage=721
modified_base	A	5235	24	-	IPDRatio=1.31	context=TTGGAACTCTGTCAGAAATGATGGAGAGCCTGTTCTGAGTC	coverage=749
modified_base	T	5265	27	-	IPDRatio=1.41	context=CGGGAGTATTGCTAGCCGGATACACCCAGCTTGGAACTCTG	coverage=758
modified_base	T	5276	22	-	IPDRatio=1.27	context=TGGGAGGAAGCCGGGAGTATTGCTAGCCGGATACACCCAGC	coverage=693
modified_base	A	5298	51	-	IPDRatio=1.51	context=AGAAGAAGAGTGGCCGGAGCAGTGGGAGGAAGCCGGGAGTA	coverage=732
modified_base	C	5299	24	-	IPDRatio=1.34	context=CAGAAGAAGAGTGGCCGGAGCAGTGGGAGGAAGCCGGGAGT	coverage=762
modified_base	T	5315	22	+	IPDRatio=1.27	context=CACTGCTCCGGCCACTCTTCTTCTGGAATGATTGTAGCTCC	coverage=779
modified_base	G	5332	25	-	IPDRatio=1.31	context=TGATAACTGAGACTCTAGGAGCTACAATCATTCCAGAAGAA	coverage=744
modified_base	C	5344	23	+	IPDRatio=1.32	context=GATTGTAGCTCCTAGAGTCTCAGTTATCACATACTGATTGA	coverage=758
modified_base	C	5375	24	+	IPDRatio=1.32	context=TACTGATTGAACCCGGGCTCCGGCAGATAGATTTCTGCCGT	coverage=665
modified_base	T	5395	41	+	IPDRatio=1.52	context=CGGCAGATAGATTTCTGCCGTAGTCCCTCCTTTGTTATTGG	coverage=719
modified_base	A	5402	26	-	IPDRatio=1.35	context=TATATATCCAATAACAAAGGAGGGACTACGGCAGAAATCTA	coverage=707
modified_base	T	5407	25	+	IPDRatio=1.29	context=TTCTGCCGTAGTCCCTCCTTTGTTATTGGATATATAATCCA	coverage=704
modified_base	T	5420	34	-	IPDRatio=1.38	context=GAGGCAGGCTGGCTGGATTATATATCCAATAACAAAGGAGG	coverage=726
modified_base	G	5428	22	+	IPDRatio=1.27	context=GTTATTGGATATATAATCCAGCCAGCCTGCCTCGAACGCCG	coverage=716
modified_base	G	5429	133	-	IPDRatio=2.13	context=TCGGCGTTCGAGGCAGGCTGGCTGGATTATATATCCAATAA	coverage=694
modified_base	G	5497	28	-	IPDRatio=1.38	context=GAGAGCTAGGCCGTAAATTAGCGGAACGAGGTTTTATTCTT	coverage=720
modified_base	A	5498	24	-	IPDRatio=1.30	context=AGAGAGCTAGGCCGTAAATTAGCGGAACGAGGTTTTATTCT	coverage=690
modified_base	G	5512	26	+	IPDRatio=1.32	context=TTCCGCTAATTTACGGCCTAGCTCTCTGAGAATGCCCCACT	coverage=722
modified_base	T	5545	31	+	IPDRatio=1.43	context=GCCCCACTCCTTGTTAGGCGTATCTCTACTTCCGACTCCTG	coverage=717
modified_base	A	5554	22	-	IPDRatio=1.30	context=AGTATTACACAGGAGTCGGAAGTAGAGATACGCCTAACAAG	coverage=715
modified_base	G	5594	29	+	IPDRatio=1.42	context=TTCATAAGGGCACCATTCTAGATAAATCTTCTGGTGTCACC	coverage=677
modified_base	T	5605	35	+	IPDRatio=1.42	context=ACCATTCTAGATAAATCTTCTGGTGTCACCCATTGGTGCCT	coverage=681
modified_base	G	5607	21	+	IPDRatio=1.31	context=CATTCTAGATAAATCTTCTGGTGTCACCCATTGGTGCCTAT	coverage=658
modified_base	T	5618	34	+	IPDRatio=1.43	context=AATCTTCTGGTGTCACCCATTGGTGCCTATATTCTCCGTTT	coverage=621
modified_base	T	5660	25	-	IPDRatio=1.29	context=AGACGAGTACTACCCTGTTCTATTGGAATATTCTAACCCGA	coverage=717
modified_base	C	5661	45	-	IPDRatio=1.44	context=GAGACGAGTACTACCCTGTTCTATTGGAATATTCTAACCCG	coverage=694
modified_base	C	5671	25	-	IPDRatio=1.36	context=ACCGACTACGGAGACGAGTACTACCCTGTTCTATTGGAATA	coverage=691
modified_base	G	5686	27	+	IPDRatio=1.37	context=GGGTAGTACTCGTCTCCGTAGTCGGTATCTATAACCTCGCA	coverage=665
modified_base	T	5696	25	-	IPDRatio=1.36	context=AGGGTGGGACTGCGAGGTTATAGATACCGACTACGGAGACG	coverage=718
m4C	C	5704	53	-	IPDRatio=1.56	context=ATCCCTGTAGGGTGGGACTGCGAGGTTATAGATACCGACTA	coverage=719	identificationQv=5
modified_base	G	5715	24	-	IPDRatio=1.33	context=GTTCTTGTGCTATCCCTGTAGGGTGGGACTGCGAGGTTATA	coverage=705
modified_base	T	5774	21	+	IPDRatio=1.30	context=TAGTTCCAATAGACAGCCTATTGGTCTCAATAGATAGCCTA	coverage=644
modified_base	C	5786	44	-	IPDRatio=1.48	context=TCATAATCTAGGTAGGCTATCTATTGAGACCAATAGGCTGT	coverage=686
modified_base	G	5799	25	+	IPDRatio=1.30	context=CTCAATAGATAGCCTACCTAGATTATGACTGTATTTGTGTT	coverage=644
modified_base	C	5807	24	+	IPDRatio=1.34	context=ATAGCCTACCTAGATTATGACTGTATTTGTGTTTTAACGCT	coverage=627
modified_base	T	5808	40	+	IPDRatio=1.44	context=TAGCCTACCTAGATTATGACTGTATTTGTGTTTTAACGCTT	coverage=638
modified_base	G	5809	21	+	IPDRatio=1.35	context=AGCCTACCTAGATTATGACTGTATTTGTGTTTTAACGCTTC	coverage=637
modified_base	A	5816	22	-	IPDRatio=1.27	context=GGTAATTGAAGCGTTAAAACACAAATACAGTCATAATCTAG	coverage=675
modified_base	A	5843	21	-	IPDRatio=1.27	context=CGAAGAGCTTCTCGACCTACAAGTCAAGGTAATTGAAGCGT	coverage=701
modified_base	G	5872	21	+	IPDRatio=1.28	context=AGAAGCTCTTCGATTGTAAAGTCACTTACATCGATTGTCAT	coverage=633
modified_base	G	5890	21	-	IPDRatio=1.30	context=TAGAAGGGAGGGAGTAATATGACAATCGATGTAAGTGACTT	coverage=688
modified_base	A	5895	21	-	IPDRatio=1.27	context=AAAGCTAGAAGGGAGGGAGTAATATGACAATCGATGTAAGT	coverage=690
modified_base	G	5904	38	-	IPDRatio=1.46	context=AGAGTTCAAAAAGCTAGAAGGGAGGGAGTAATATGACAATC	coverage=662
modified_base	G	5908	43	-	IPDRatio=1.53	context=ACAAAGAGTTCAAAAAGCTAGAAGGGAGGGAGTAATATGAC	coverage=676
modified_base	C	5933	23	+	IPDRatio=1.33	context=TTTTTGAACTCTTTGTCCATCTTGGCTAGATGCTTATCCAA	coverage=638
modified_base	C	5945	24	+	IPDRatio=1.32	context=TTGTCCATCTTGGCTAGATGCTTATCCAACTTGTCTAGCTT	coverage=621
modified_base	C	5972	23	+	IPDRatio=1.35	context=AACTTGTCTAGCTTTTTATCCTGATAAAGCTGGAACGCCTC	coverage=610
modified_base	T	5977	27	-	IPDRatio=1.31	context=GCTCGGAGGCGTTCCAGCTTTATCAGGATAAAAAGCTAGAC	coverage=653
modified_base	T	5978	46	-	IPDRatio=1.50	context=GGCTCGGAGGCGTTCCAGCTTTATCAGGATAAAAAGCTAGA	coverage=674
modified_base	G	5989	52	-	IPDRatio=1.60	context=GGTTGGCCCCGGGCTCGGAGGCGTTCCAGCTTTATCAGGAT	coverage=629
modified_base	G	5997	24	-	IPDRatio=1.33	context=GGGGACTTGGTTGGCCCCGGGCTCGGAGGCGTTCCAGCTTT	coverage=634
modified_base	C	5998	60	+	IPDRatio=1.67	context=AAGCTGGAACGCCTCCGAGCCCGGGGCCAACCAAGTCCCCT	coverage=625
m4C	C	6016	20	+	IPDRatio=1.38	context=GCCCGGGGCCAACCAAGTCCCCTTATACTTAATTGCACCCC	coverage=626	identificationQv=23
modified_base	A	6029	21	-	IPDRatio=1.27	context=GGAGATATGATCCGGGGTGCAATTAAGTATAAGGGGACTTG	coverage=673
modified_base	G	6031	24	-	IPDRatio=1.29	context=GAGGAGATATGATCCGGGGTGCAATTAAGTATAAGGGGACT	coverage=668
modified_base	T	6032	23	-	IPDRatio=1.28	context=GGAGGAGATATGATCCGGGGTGCAATTAAGTATAAGGGGAC	coverage=658
modified_base	G	6033	63	-	IPDRatio=1.71	context=AGGAGGAGATATGATCCGGGGTGCAATTAAGTATAAGGGGA	coverage=619
modified_base	T	6056	21	+	IPDRatio=1.26	context=CGGATCATATCTCCTCCTATTACAGTTCGTAAACGTACACT	coverage=634
modified_base	G	6063	22	-	IPDRatio=1.28	context=AGTTTCAAGTGTACGTTTACGAACTGTAATAGGAGGAGATA	coverage=679
modified_base	G	6132	22	-	IPDRatio=1.29	context=AGATTGGCTGCGGTTTAGCCGGAGAGGACTGGAGCAATGTC	coverage=676
modified_base	G	6167	22	-	IPDRatio=1.30	context=GATCCCTACCTCGGAGTTGTGTGTAGGTCTGCCGAAGATTG	coverage=666
modified_base	A	6205	25	-	IPDRatio=1.34	context=ATGTCTCTGTTCCTTGAGGCAGAGGCTGATGCTCGGGCGAT	coverage=646
modified_base	G	6214	36	+	IPDRatio=1.42	context=GCATCAGCCTCTGCCTCAAGGAACAGAGACATAGTGTACAA	coverage=621
m4C	C	6235	31	-	IPDRatio=1.36	context=CTTGACGCACTGGGTCAAGCCTTGTACACTATGTCTCTGTT	coverage=617	identificationQv=10
modified_base	C	6256	27	+	IPDRatio=1.37	context=GCTTGACCCAGTGCGTCAAGCTGAGTGTAGATTCGACCCTC	coverage=633
modified_base	G	6258	21	+	IPDRatio=1.44	context=TTGACCCAGTGCGTCAAGCTGAGTGTAGATTCGACCCTCTT	coverage=649
modified_base	T	6287	25	+	IPDRatio=1.33	context=TTCGACCCTCTTCTCGGCCATAGTTGTACTGCCCGTACAGA	coverage=643
m4C	C	6297	193	-	IPDRatio=3.50	context=CGATTTATAATCTGTACGGGCAGTACAACTATGGCCGAGAA	coverage=659	identificationQv=97
modified_base	A	6329	25	-	IPDRatio=1.31	context=CTCCCTCACCTTCACGATGAACGAGTACGGATCGATTTATA	coverage=640
modified_base	G	6355	23	-	IPDRatio=1.27	context=GAGAAAGGGGATCGAGCAAAGCTCGGCTCCCTCACCTTCAC	coverage=672
modified_base	T	6378	25	+	IPDRatio=1.37	context=TGCTCGATCCCCTTTCTCCGTAGCTAGGTCCGCCTCGTAAG	coverage=641
modified_base	G	6381	21	-	IPDRatio=1.28	context=AAGCTTACGAGGCGGACCTAGCTACGGAGAAAGGGGATCGA	coverage=661
modified_base	C	6414	22	+	IPDRatio=1.32	context=GTAAGCTTCCGGGAATTGCTCCCGGATTTGCTTAGCGATAC	coverage=643
modified_base	G	6439	28	+	IPDRatio=1.37	context=ATTTGCTTAGCGATACCGCTGCCCATGGTGTTGAAGCAATT	coverage=643
modified_base	C	6441	21	+	IPDRatio=1.29	context=TTGCTTAGCGATACCGCTGCCCATGGTGTTGAAGCAATTAG	coverage=642
modified_base	C	6446	34	-	IPDRatio=1.42	context=TCAGGCTAATTGCTTCAACACCATGGGCAGCGGTATCGCTA	coverage=679
modified_base	G	6461	107	+	IPDRatio=1.99	context=CCATGGTGTTGAAGCAATTAGCCTGATGCGCAATAGCGTGC	coverage=645
modified_base	C	6463	21	+	IPDRatio=1.28	context=ATGGTGTTGAAGCAATTAGCCTGATGCGCAATAGCGTGCAA	coverage=597
modified_base	T	6474	22	+	IPDRatio=1.30	context=GCAATTAGCCTGATGCGCAATAGCGTGCAACTCTTTGTTTT	coverage=645
modified_base	C	6481	27	+	IPDRatio=1.31	context=GCCTGATGCGCAATAGCGTGCAACTCTTTGTTTTTGAACGC	coverage=638
modified_base	T	6492	27	+	IPDRatio=1.35	context=AATAGCGTGCAACTCTTTGTTTTTGAACGCGGCGAGCAGGT	coverage=652
m4C	C	6515	57	+	IPDRatio=1.59	context=TGAACGCGGCGAGCAGGTCGCCCTTTCGGTATTTAATCATT	coverage=660	identificationQv=21
modified_base	T	6534	22	+	IPDRatio=1.29	context=GCCCTTTCGGTATTTAATCATTTGAACCTCTCTACACTTGT	coverage=685
modified_base	A	6534	34	-	IPDRatio=1.36	context=ACAAGTGTAGAGAGGTTCAAATGATTAAATACCGAAAGGGC	coverage=665
modified_base	T	6539	22	-	IPDRatio=1.30	context=GATTCACAAGTGTAGAGAGGTTCAAATGATTAAATACCGAA	coverage=707
modified_base	G	6541	26	-	IPDRatio=1.35	context=CAGATTCACAAGTGTAGAGAGGTTCAAATGATTAAATACCG	coverage=697
modified_base	A	6542	31	-	IPDRatio=1.42	context=TCAGATTCACAAGTGTAGAGAGGTTCAAATGATTAAATACC	coverage=688
modified_base	T	6546	21	+	IPDRatio=1.32	context=TTTAATCATTTGAACCTCTCTACACTTGTGAATCTGATACC	coverage=673
modified_base	T	6570	66	-	IPDRatio=1.66	context=AAAGTTAGATCAAGAGGTTCTGGTGGTATCAGATTCACAAG	coverage=676
modified_base	C	6571	21	-	IPDRatio=1.29	context=TAAAGTTAGATCAAGAGGTTCTGGTGGTATCAGATTCACAA	coverage=672
modified_base	A	6579	22	-	IPDRatio=1.27	context=GATGACATTAAAGTTAGATCAAGAGGTTCTGGTGGTATCAG	coverage=687
modified_base	G	6583	49	-	IPDRatio=1.48	context=GTACGATGACATTAAAGTTAGATCAAGAGGTTCTGGTGGTA	coverage=683
modified_base	T	6584	26	+	IPDRatio=1.32	context=ACCACCAGAACCTCTTGATCTAACTTTAATGTCATCGTACA	coverage=656
modified_base	C	6600	24	-	IPDRatio=1.30	context=GCTGCCATCAACTTTATGTACGATGACATTAAAGTTAGATC	coverage=686
modified_base	T	6611	31	+	IPDRatio=1.37	context=AATGTCATCGTACATAAAGTTGATGGCAGCAAATGGAGACC	coverage=599
modified_base	C	6617	38	+	IPDRatio=1.47	context=ATCGTACATAAAGTTGATGGCAGCAAATGGAGACCAATACT	coverage=657
modified_base	C	6630	21	+	IPDRatio=1.28	context=TTGATGGCAGCAAATGGAGACCAATACTCCTTCTCCCAAAT	coverage=658
modified_base	T	6633	31	-	IPDRatio=1.41	context=CAAATTTGGGAGAAGGAGTATTGGTCTCCATTTGCTGCCAT	coverage=679
modified_base	G	6644	30	-	IPDRatio=1.40	context=TGTTCAAGTTCCAAATTTGGGAGAAGGAGTATTGGTCTCCA	coverage=640
modified_base	G	6645	24	-	IPDRatio=1.37	context=TTGTTCAAGTTCCAAATTTGGGAGAAGGAGTATTGGTCTCC	coverage=669
modified_base	G	6646	37	-	IPDRatio=1.45	context=GTTGTTCAAGTTCCAAATTTGGGAGAAGGAGTATTGGTCTC	coverage=675
modified_base	T	6655	23	-	IPDRatio=1.29	context=AGGACACAAGTTGTTCAAGTTCCAAATTTGGGAGAAGGAGT	coverage=662
modified_base	G	6657	33	-	IPDRatio=1.40	context=AAAGGACACAAGTTGTTCAAGTTCCAAATTTGGGAGAAGGA	coverage=685
modified_base	G	6688	27	-	IPDRatio=1.33	context=AACCTTCTGCGAGCAAGGTCGCCCAGAGAATAAAGGACACA	coverage=680
modified_base	G	6695	30	+	IPDRatio=1.36	context=TTTATTCTCTGGGCGACCTTGCTCGCAGAAGGTTGTAATAT	coverage=658
modified_base	C	6698	23	+	IPDRatio=1.28	context=ATTCTCTGGGCGACCTTGCTCGCAGAAGGTTGTAATATAAT	coverage=630
modified_base	T	6707	32	+	IPDRatio=1.42	context=GCGACCTTGCTCGCAGAAGGTTGTAATATAATACTTAGCTA	coverage=647
modified_base	A	6711	25	+	IPDRatio=1.33	context=CCTTGCTCGCAGAAGGTTGTAATATAATACTTAGCTAACAC	coverage=651
modified_base	T	6718	26	+	IPDRatio=1.32	context=CGCAGAAGGTTGTAATATAATACTTAGCTAACACTACTTCC	coverage=648
modified_base	G	6720	59	-	IPDRatio=1.60	context=GAGGAAGTAGTGTTAGCTAAGTATTATATTACAACCTTCTG	coverage=664
modified_base	G	6725	38	-	IPDRatio=1.41	context=ATAAGGAGGAAGTAGTGTTAGCTAAGTATTATATTACAACC	coverage=679
modified_base	T	6730	22	-	IPDRatio=1.31	context=GGCGTATAAGGAGGAAGTAGTGTTAGCTAAGTATTATATTA	coverage=667
modified_base	A	6732	55	-	IPDRatio=1.54	context=ATGGCGTATAAGGAGGAAGTAGTGTTAGCTAAGTATTATAT	coverage=657
modified_base	A	6743	26	-	IPDRatio=1.30	context=TCGGATTAAGAATGGCGTATAAGGAGGAAGTAGTGTTAGCT	coverage=691
modified_base	G	6750	24	-	IPDRatio=1.37	context=TCCGTTATCGGATTAAGAATGGCGTATAAGGAGGAAGTAGT	coverage=672
modified_base	C	6760	23	+	IPDRatio=1.31	context=CCTTATACGCCATTCTTAATCCGATAACGGATAGACTCCAG	coverage=655
modified_base	T	6766	28	-	IPDRatio=1.33	context=AATGATCTGGAGTCTATCCGTTATCGGATTAAGAATGGCGT	coverage=701
modified_base	G	6777	35	-	IPDRatio=1.78	context=ACCTGAAGAACAATGATCTGGAGTCTATCCGTTATCGGATT	coverage=671
modified_base	G	6778	46	-	IPDRatio=1.55	context=GACCTGAAGAACAATGATCTGGAGTCTATCCGTTATCGGAT	coverage=687
modified_base	T	6800	48	+	IPDRatio=1.49	context=GATCATTGTTCTTCAGGTCTTCCACATCCCACTTTCCATCC	coverage=670
modified_base	C	6802	21	+	IPDRatio=1.26	context=TCATTGTTCTTCAGGTCTTCCACATCCCACTTTCCATCCTT	coverage=620
modified_base	G	6804	21	-	IPDRatio=1.28	context=TCAAGGATGGAAAGTGGGATGTGGAAGACCTGAAGAACAAT	coverage=716
modified_base	G	6808	37	-	IPDRatio=1.43	context=TTCTTCAAGGATGGAAAGTGGGATGTGGAAGACCTGAAGAA	coverage=685
modified_base	T	6866	22	-	IPDRatio=1.33	context=CCTGCGACTTGAAGATGGCGTATCTAAAGAAGAAGAAGCTA	coverage=719
modified_base	C	6868	26	-	IPDRatio=1.36	context=TTCCTGCGACTTGAAGATGGCGTATCTAAAGAAGAAGAAGC	coverage=668
modified_base	G	6869	29	-	IPDRatio=1.43	context=ATTCCTGCGACTTGAAGATGGCGTATCTAAAGAAGAAGAAG	coverage=679
modified_base	G	6882	21	+	IPDRatio=1.31	context=AGATACGCCATCTTCAAGTCGCAGGAATCGTCCATTTCCTT	coverage=683
modified_base	C	6886	25	-	IPDRatio=1.29	context=GACCAAGGAAATGGACGATTCCTGCGACTTGAAGATGGCGT	coverage=729
modified_base	A	6901	23	-	IPDRatio=1.31	context=TTGAAAGTGTACCGAGACCAAGGAAATGGACGATTCCTGCG	coverage=669
modified_base	C	6904	22	-	IPDRatio=1.26	context=CTCTTGAAAGTGTACCGAGACCAAGGAAATGGACGATTCCT	coverage=720
modified_base	G	6908	23	-	IPDRatio=1.29	context=AGGTCTCTTGAAAGTGTACCGAGACCAAGGAAATGGACGAT	coverage=712
modified_base	T	6928	29	+	IPDRatio=1.34	context=CGGTACACTTTCAAGAGACCTTTAGCCGACTTCTTCTTACT	coverage=666
modified_base	A	6928	32	-	IPDRatio=1.42	context=AGTAAGAAGAAGTCGGCTAAAGGTCTCTTGAAAGTGTACCG	coverage=661
modified_base	T	6931	40	-	IPDRatio=1.39	context=GACAGTAAGAAGAAGTCGGCTAAAGGTCTCTTGAAAGTGTA	coverage=708
modified_base	G	6933	48	-	IPDRatio=1.52	context=CTGACAGTAAGAAGAAGTCGGCTAAAGGTCTCTTGAAAGTG	coverage=673
modified_base	C	6949	23	-	IPDRatio=1.30	context=TTCAAAGACCCTAAGACTGACAGTAAGAAGAAGTCGGCTAA	coverage=719
modified_base	G	6951	56	-	IPDRatio=1.55	context=TCTTCAAAGACCCTAAGACTGACAGTAAGAAGAAGTCGGCT	coverage=715
modified_base	C	6953	22	-	IPDRatio=1.28	context=AATCTTCAAAGACCCTAAGACTGACAGTAAGAAGAAGTCGG	coverage=698
modified_base	G	6960	27	+	IPDRatio=1.37	context=CTTCTTACTGTCAGTCTTAGGGTCTTTGAAGATTGCAATGC	coverage=669
modified_base	C	6961	35	-	IPDRatio=1.37	context=GGCATTGCAATCTTCAAAGACCCTAAGACTGACAGTAAGAA	coverage=711
modified_base	G	6963	22	-	IPDRatio=1.28	context=AAGGCATTGCAATCTTCAAAGACCCTAAGACTGACAGTAAG	coverage=704
modified_base	C	6967	24	-	IPDRatio=1.28	context=GGAGAAGGCATTGCAATCTTCAAAGACCCTAAGACTGACAG	coverage=713
modified_base	G	6974	24	+	IPDRatio=1.28	context=TCTTAGGGTCTTTGAAGATTGCAATGCCTTCTCCGTTCACC	coverage=681
modified_base	C	7006	28	-	IPDRatio=1.35	context=TTCGGGTTCGCAGTGAAAGCCACTTACACTGAGGTGAACGG	coverage=625
modified_base	C	7018	27	-	IPDRatio=1.31	context=ACCCGAGACACCTTCGGGTTCGCAGTGAAAGCCACTTACAC	coverage=701
modified_base	G	7027	30	+	IPDRatio=1.42	context=GCTTTCACTGCGAACCCGAAGGTGTCTCGGGTATTGCACTG	coverage=650
modified_base	T	7038	29	+	IPDRatio=1.34	context=GAACCCGAAGGTGTCTCGGGTATTGCACTGATAGGTGTAAC	coverage=666
modified_base	G	7047	28	+	IPDRatio=1.32	context=GGTGTCTCGGGTATTGCACTGATAGGTGTAACTACCAACTC	coverage=664
modified_base	A	7059	22	-	IPDRatio=1.28	context=ACGTGGTCTTCGGAGTTGGTAGTTACACCTATCAGTGCAAT	coverage=657
modified_base	T	7060	24	-	IPDRatio=1.30	context=AACGTGGTCTTCGGAGTTGGTAGTTACACCTATCAGTGCAA	coverage=699
modified_base	G	7065	27	-	IPDRatio=1.39	context=CCTTGAACGTGGTCTTCGGAGTTGGTAGTTACACCTATCAG	coverage=689
m6A	A	7066	18	-	IPDRatio=1.28	context=TCCTTGAACGTGGTCTTCGGAGTTGGTAGTTACACCTATCA	coverage=658	identificationQv=8
modified_base	G	7084	21	+	IPDRatio=1.26	context=ACTCCGAAGACCACGTTCAAGGATGCGAAACCTTTCTGCTT	coverage=662
modified_base	G	7085	47	+	IPDRatio=1.50	context=CTCCGAAGACCACGTTCAAGGATGCGAAACCTTTCTGCTTC	coverage=648
modified_base	C	7085	29	-	IPDRatio=1.36	context=GAAGCAGAAAGGTTTCGCATCCTTGAACGTGGTCTTCGGAG	coverage=693
modified_base	G	7108	34	+	IPDRatio=1.42	context=GCGAAACCTTTCTGCTTCAAGCGTTCCAAGATTTTAGCTGC	coverage=672
modified_base	T	7116	27	-	IPDRatio=1.33	context=CTCGCCGGGCAGCTAAAATCTTGGAACGCTTGAAGCAGAAA	coverage=694
modified_base	A	7120	34	-	IPDRatio=1.38	context=ACAACTCGCCGGGCAGCTAAAATCTTGGAACGCTTGAAGCA	coverage=686
modified_base	G	7125	24	-	IPDRatio=1.31	context=CCATTACAACTCGCCGGGCAGCTAAAATCTTGGAACGCTTG	coverage=695
modified_base	C	7150	23	+	IPDRatio=1.29	context=CGGCGAGTTGTAATGGAATCCCCATAGATCAAACCGATATG	coverage=672
modified_base	T	7153	26	-	IPDRatio=1.32	context=TCTCATATCGGTTTGATCTATGGGGATTCCATTACAACTCG	coverage=697
modified_base	T	7155	26	-	IPDRatio=1.31	context=ATTCTCATATCGGTTTGATCTATGGGGATTCCATTACAACT	coverage=704
modified_base	A	7188	22	+	IPDRatio=1.27	context=ATGAGAATCCAGCATCTTATAACCAGCTTCGTTCACAGTAC	coverage=668
modified_base	G	7194	38	-	IPDRatio=1.43	context=TTGGTGGTACTGTGAACGAAGCTGGTTATAAGATGCTGGAT	coverage=685
modified_base	G	7197	38	-	IPDRatio=1.40	context=CCTTTGGTGGTACTGTGAACGAAGCTGGTTATAAGATGCTG	coverage=691
modified_base	T	7213	30	-	IPDRatio=1.39	context=CAAGTTCTTTGGGAAACCTTTGGTGGTACTGTGAACGAAGC	coverage=628
modified_base	T	7214	39	-	IPDRatio=1.49	context=CCAAGTTCTTTGGGAAACCTTTGGTGGTACTGTGAACGAAG	coverage=681
modified_base	T	7226	48	-	IPDRatio=1.48	context=GAAAGGTGCTATCCAAGTTCTTTGGGAAACCTTTGGTGGTA	coverage=677
modified_base	G	7239	33	-	IPDRatio=1.40	context=GCGAAGCTCAGGTGAAAGGTGCTATCCAAGTTCTTTGGGAA	coverage=671
modified_base	C	7269	29	+	IPDRatio=1.37	context=CTGAGCTTCGCTCACTTCCTCCAGTTTATAGCCAATTACAT	coverage=654
modified_base	G	7269	27	-	IPDRatio=1.35	context=ATGTAATTGGCTATAAACTGGAGGAAGTGAGCGAAGCTCAG	coverage=652
modified_base	G	7287	33	-	IPDRatio=1.37	context=AGTGGGACCAGTATGAGTATGTAATTGGCTATAAACTGGAG	coverage=661
modified_base	G	7297	49	-	IPDRatio=1.49	context=ATCCCAACCGAGTGGGACCAGTATGAGTATGTAATTGGCTA	coverage=656
modified_base	T	7305	89	-	IPDRatio=1.82	context=TCAAGGTCATCCCAACCGAGTGGGACCAGTATGAGTATGTA	coverage=644
modified_base	C	7320	25	+	IPDRatio=1.31	context=GTCCCACTCGGTTGGGATGACCTTGAAATATTTATCTTCGA	coverage=658
modified_base	T	7328	26	+	IPDRatio=1.31	context=CGGTTGGGATGACCTTGAAATATTTATCTTCGAACTCTAGA	coverage=653
m6A	A	7328	21	-	IPDRatio=1.27	context=TCTAGAGTTCGAAGATAAATATTTCAAGGTCATCCCAACCG	coverage=638	identificationQv=7
modified_base	G	7338	52	-	IPDRatio=1.55	context=ACGCTTTTGTTCTAGAGTTCGAAGATAAATATTTCAAGGTC	coverage=668
modified_base	T	7349	28	-	IPDRatio=1.34	context=CAACGGAAATGACGCTTTTGTTCTAGAGTTCGAAGATAAAT	coverage=666
modified_base	G	7359	25	-	IPDRatio=1.32	context=TGGATGCGGTCAACGGAAATGACGCTTTTGTTCTAGAGTTC	coverage=673
modified_base	T	7360	35	-	IPDRatio=1.41	context=ATGGATGCGGTCAACGGAAATGACGCTTTTGTTCTAGAGTT	coverage=667
modified_base	G	7381	21	+	IPDRatio=1.29	context=TTTCCGTTGACCGCATCCATGATATCCCAGTGCTCAAGAGA	coverage=664
modified_base	A	7383	27	-	IPDRatio=1.34	context=AATCTCTTGAGCACTGGGATATCATGGATGCGGTCAACGGA	coverage=647
modified_base	G	7393	22	-	IPDRatio=1.27	context=GAAGTTGTTGAATCTCTTGAGCACTGGGATATCATGGATGC	coverage=660
modified_base	A	7401	25	+	IPDRatio=1.36	context=GATATCCCAGTGCTCAAGAGATTCAACAACTTCCACATCGC	coverage=653
modified_base	C	7423	38	+	IPDRatio=1.48	context=TCAACAACTTCCACATCGCCCAGTCCGCAGATAACCTCTAC	coverage=569
modified_base	G	7460	42	+	IPDRatio=1.54	context=CTACAGGATCGCCAGAATCGGGACGAACAACCAGCTTGCCG	coverage=608
modified_base	G	7467	22	-	IPDRatio=1.29	context=AACGTGACGGCAAGCTGGTTGTTCGTCCCGATTCTGGCGAT	coverage=651
modified_base	A	7476	26	-	IPDRatio=1.32	context=AGATCATGGAACGTGACGGCAAGCTGGTTGTTCGTCCCGAT	coverage=667
modified_base	C	7477	32	-	IPDRatio=1.37	context=CAGATCATGGAACGTGACGGCAAGCTGGTTGTTCGTCCCGA	coverage=663
modified_base	G	7500	27	-	IPDRatio=1.33	context=ACATTCTGCCGTCCATCAAGGATCAGATCATGGAACGTGAC	coverage=621
modified_base	T	7509	21	-	IPDRatio=1.26	context=TGCTTACTGACATTCTGCCGTCCATCAAGGATCAGATCATG	coverage=653
modified_base	G	7515	21	+	IPDRatio=1.32	context=CTGATCCTTGATGGACGGCAGAATGTCAGTAAGCACGCCCC	coverage=642
modified_base	G	7530	36	-	IPDRatio=1.41	context=ACAGCTTCGACTTCTGGGGCGTGCTTACTGACATTCTGCCG	coverage=644
modified_base	C	7537	22	-	IPDRatio=1.28	context=GTGGCAGACAGCTTCGACTTCTGGGGCGTGCTTACTGACAT	coverage=651
modified_base	T	7539	35	-	IPDRatio=1.40	context=ACGTGGCAGACAGCTTCGACTTCTGGGGCGTGCTTACTGAC	coverage=657
modified_base	C	7549	30	-	IPDRatio=1.35	context=ATTCTGTCGTACGTGGCAGACAGCTTCGACTTCTGGGGCGT	coverage=648
modified_base	A	7569	41	-	IPDRatio=1.45	context=TGGGTAAGTTCCCGAGTGGTATTCTGTCGTACGTGGCAGAC	coverage=626
modified_base	C	7578	21	-	IPDRatio=1.29	context=TCGAACTGATGGGTAAGTTCCCGAGTGGTATTCTGTCGTAC	coverage=643
modified_base	C	7579	49	-	IPDRatio=1.60	context=GTCGAACTGATGGGTAAGTTCCCGAGTGGTATTCTGTCGTA	coverage=648
modified_base	G	7591	39	-	IPDRatio=1.62	context=CGTCGATTCCTTGTCGAACTGATGGGTAAGTTCCCGAGTGG	coverage=658
modified_base	C	7593	26	-	IPDRatio=1.33	context=AACGTCGATTCCTTGTCGAACTGATGGGTAAGTTCCCGAGT	coverage=635
modified_base	A	7613	23	-	IPDRatio=1.29	context=AGGTGGCCGTGAGGAAGCAGAACGTCGATTCCTTGTCGAAC	coverage=664
modified_base	A	7646	24	-	IPDRatio=1.32	context=CATTGAGAAAGAAATGAAGGACGGAGAAGGTAAAGGTGGCC	coverage=630
modified_base	A	7665	40	-	IPDRatio=1.51	context=CTACTAGCAACATCCTCCGCATTGAGAAAGAAATGAAGGAC	coverage=631
modified_base	C	7666	35	-	IPDRatio=1.41	context=GCTACTAGCAACATCCTCCGCATTGAGAAAGAAATGAAGGA	coverage=627
modified_base	T	7688	21	-	IPDRatio=1.30	context=TCCTGCGACTGAACACGCTGTAGCTACTAGCAACATCCTCC	coverage=640
modified_base	C	7707	56	-	IPDRatio=1.55	context=GTTTGGTAGCTTGCTCCGTTCCTGCGACTGAACACGCTGTA	coverage=633
modified_base	T	7729	21	-	IPDRatio=1.27	context=GAGGACTACTATAACGCGACTGGTTTGGTAGCTTGCTCCGT	coverage=631
modified_base	C	7732	21	+	IPDRatio=1.28	context=GAGCAAGCTACCAAACCAGTCGCGTTATAGTAGTCCTCAGC	coverage=616
modified_base	C	7734	35	+	IPDRatio=1.58	context=GCAAGCTACCAAACCAGTCGCGTTATAGTAGTCCTCAGCAT	coverage=610
modified_base	G	7749	25	-	IPDRatio=1.32	context=TGGCAGCAGCTATTTATGCTGAGGACTACTATAACGCGACT	coverage=642
modified_base	T	7750	29	-	IPDRatio=1.36	context=TTGGCAGCAGCTATTTATGCTGAGGACTACTATAACGCGAC	coverage=635
modified_base	T	7754	28	+	IPDRatio=1.35	context=CGTTATAGTAGTCCTCAGCATAAATAGCTGCTGCCAATGTG	coverage=635
modified_base	T	7759	23	-	IPDRatio=1.29	context=TCGGACACATTGGCAGCAGCTATTTATGCTGAGGACTACTA	coverage=643
modified_base	G	7761	43	-	IPDRatio=1.50	context=GTTCGGACACATTGGCAGCAGCTATTTATGCTGAGGACTAC	coverage=653
modified_base	C	7764	23	+	IPDRatio=1.28	context=GTCCTCAGCATAAATAGCTGCTGCCAATGTGTCCGAACCTA	coverage=623
modified_base	T	7769	27	-	IPDRatio=1.34	context=GTTCGTAGGTTCGGACACATTGGCAGCAGCTATTTATGCTG	coverage=616
modified_base	A	7783	21	-	IPDRatio=1.31	context=GGTCACTTGACCTCGTTCGTAGGTTCGGACACATTGGCAGC	coverage=657
modified_base	C	7834	22	-	IPDRatio=1.31	context=TTCAGTGCCCGGGGCATGAGCGGGATCGAAGACGCAGCCCG	coverage=680
modified_base	A	7880	26	+	IPDRatio=1.50	context=GGAACTGAACGGACAGCAGGAAGTCGTCATAGCATCCAGTG	coverage=677
modified_base	C	7892	22	+	IPDRatio=1.26	context=ACAGCAGGAAGTCGTCATAGCATCCAGTGTGATTCGCGTAG	coverage=650
modified_base	G	7908	22	-	IPDRatio=1.28	context=CAGCTATGGGCCGTTACTACGCGAATCACACTGGATGCTAT	coverage=698
modified_base	T	7913	22	+	IPDRatio=1.30	context=ATCCAGTGTGATTCGCGTAGTAACGGCCCATAGCTGCGTAT	coverage=664
modified_base	T	7922	21	-	IPDRatio=1.28	context=CGCCGCAGAATACGCAGCTATGGGCCGTTACTACGCGAATC	coverage=696
modified_base	A	7945	31	+	IPDRatio=1.35	context=GCTGCGTATTCTGCGGCGATAGTGGCGTTAGTTGCGGTCTT	coverage=636
modified_base	G	7948	22	+	IPDRatio=1.27	context=GCGTATTCTGCGGCGATAGTGGCGTTAGTTGCGGTCTTCCA	coverage=659
modified_base	C	7950	32	+	IPDRatio=1.40	context=GTATTCTGCGGCGATAGTGGCGTTAGTTGCGGTCTTCCAAG	coverage=649
modified_base	G	7977	36	-	IPDRatio=1.39	context=ACCACGAAACACTGATTTCTGCTATGACTTGGAAGACCGCA	coverage=695
modified_base	C	7988	26	-	IPDRatio=1.30	context=GCTGGTGAACTACCACGAAACACTGATTTCTGCTATGACTT	coverage=695
modified_base	T	7990	22	+	IPDRatio=1.31	context=GTCATAGCAGAAATCAGTGTTTCGTGGTAGTTCACCAGCCA	coverage=670
modified_base	T	7991	31	+	IPDRatio=1.41	context=TCATAGCAGAAATCAGTGTTTCGTGGTAGTTCACCAGCCAG	coverage=609
modified_base	A	8020	50	+	IPDRatio=1.50	context=TTCACCAGCCAGTAAAACTCAGGCAGGGTGTTCTTGATGGT	coverage=669
modified_base	T	8031	22	+	IPDRatio=1.29	context=GTAAAACTCAGGCAGGGTGTTCTTGATGGTGAGAACAGGCA	coverage=651
modified_base	T	8033	32	+	IPDRatio=1.41	context=AAAACTCAGGCAGGGTGTTCTTGATGGTGAGAACAGGCACA	coverage=673
modified_base	A	8053	27	+	IPDRatio=1.34	context=TTGATGGTGAGAACAGGCACACCCATCGGCACACTGACGCC	coverage=657
modified_base	G	8056	54	-	IPDRatio=1.54	context=GAAGGCGTCAGTGTGCCGATGGGTGTGCCTGTTCTCACCAT	coverage=706
modified_base	C	8064	37	+	IPDRatio=1.41	context=AACAGGCACACCCATCGGCACACTGACGCCTTCGGTAAGAG	coverage=667
modified_base	C	8066	22	+	IPDRatio=1.26	context=CAGGCACACCCATCGGCACACTGACGCCTTCGGTAAGAGAT	coverage=646
modified_base	C	8072	31	+	IPDRatio=1.36	context=CACCCATCGGCACACTGACGCCTTCGGTAAGAGATTTTACC	coverage=665
modified_base	C	8073	25	+	IPDRatio=1.30	context=ACCCATCGGCACACTGACGCCTTCGGTAAGAGATTTTACCT	coverage=610
modified_base	T	8074	42	+	IPDRatio=1.51	context=CCCATCGGCACACTGACGCCTTCGGTAAGAGATTTTACCTC	coverage=672
modified_base	G	8082	27	+	IPDRatio=1.33	context=CACACTGACGCCTTCGGTAAGAGATTTTACCTCCAGAGGCA	coverage=662
modified_base	A	8083	21	+	IPDRatio=1.27	context=ACACTGACGCCTTCGGTAAGAGATTTTACCTCCAGAGGCAG	coverage=646
modified_base	G	8084	21	+	IPDRatio=1.28	context=CACTGACGCCTTCGGTAAGAGATTTTACCTCCAGAGGCAGA	coverage=660
modified_base	A	8096	52	+	IPDRatio=1.51	context=CGGTAAGAGATTTTACCTCCAGAGGCAGATAACCGAGCTTG	coverage=646
modified_base	C	8099	23	-	IPDRatio=1.29	context=CCACAAGCTCGGTTATCTGCCTCTGGAGGTAAAATCTCTTA	coverage=628
modified_base	A	8107	27	+	IPDRatio=1.34	context=TTTACCTCCAGAGGCAGATAACCGAGCTTGTGGAGGGCTCG	coverage=604
modified_base	G	8109	41	-	IPDRatio=1.44	context=TTCGAGCCCTCCACAAGCTCGGTTATCTGCCTCTGGAGGTA	coverage=691
modified_base	C	8110	22	-	IPDRatio=1.37	context=CTTCGAGCCCTCCACAAGCTCGGTTATCTGCCTCTGGAGGT	coverage=697
modified_base	G	8131	54	-	IPDRatio=1.60	context=GAGATGGAAGCTGTAGAGCAGCTTCGAGCCCTCCACAAGCT	coverage=695
modified_base	T	8138	33	-	IPDRatio=1.40	context=TGGCCGTGAGATGGAAGCTGTAGAGCAGCTTCGAGCCCTCC	coverage=699
modified_base	C	8139	22	+	IPDRatio=1.26	context=GAGGGCTCGAAGCTGCTCTACAGCTTCCATCTCACGGCCAA	coverage=636
modified_base	A	8150	66	-	IPDRatio=1.64	context=GACTGGTTACTTTGGCCGTGAGATGGAAGCTGTAGAGCAGC	coverage=697
modified_base	T	8160	43	-	IPDRatio=1.50	context=CCCGGTTCCTGACTGGTTACTTTGGCCGTGAGATGGAAGCT	coverage=711
modified_base	G	8170	27	-	IPDRatio=1.33	context=GGCCGGTATGCCCGGTTCCTGACTGGTTACTTTGGCCGTGA	coverage=712
modified_base	T	8171	24	-	IPDRatio=1.38	context=TGGCCGGTATGCCCGGTTCCTGACTGGTTACTTTGGCCGTG	coverage=706
modified_base	C	8172	41	-	IPDRatio=1.44	context=TTGGCCGGTATGCCCGGTTCCTGACTGGTTACTTTGGCCGT	coverage=685
modified_base	T	8192	26	-	IPDRatio=1.36	context=GGCTGACGAAGAGAACGCAGTTGGCCGGTATGCCCGGTTCC	coverage=707
modified_base	C	8196	22	+	IPDRatio=1.30	context=CCGGGCATACCGGCCAACTGCGTTCTCTTCGTCAGCCTTGA	coverage=657
modified_base	G	8202	25	-	IPDRatio=1.32	context=GCTTCTTCAAGGCTGACGAAGAGAACGCAGTTGGCCGGTAT	coverage=713
modified_base	A	8203	25	-	IPDRatio=1.36	context=GGCTTCTTCAAGGCTGACGAAGAGAACGCAGTTGGCCGGTA	coverage=646
modified_base	A	8204	26	-	IPDRatio=1.33	context=AGGCTTCTTCAAGGCTGACGAAGAGAACGCAGTTGGCCGGT	coverage=715
m6A	A	8225	132	-	IPDRatio=2.00	context=GGAGATCGTAGAGTCTTGGGAAGGCTTCTTCAAGGCTGACG	coverage=717	identificationQv=4
modified_base	G	8256	50	-	IPDRatio=1.93	context=TTAAATGGGTTGGCGGGCGGGCTGCTTGGATGGAGATCGTA	coverage=672
modified_base	G	8257	45	-	IPDRatio=1.54	context=CTTAAATGGGTTGGCGGGCGGGCTGCTTGGATGGAGATCGT	coverage=664
modified_base	C	8265	28	+	IPDRatio=1.32	context=CATCCAAGCAGCCCGCCCGCCAACCCATTTAAGAGTGCCGT	coverage=629
modified_base	C	8277	38	-	IPDRatio=1.47	context=CCGACTTCTACGACGGCACTCTTAAATGGGTTGGCGGGCGG	coverage=698
modified_base	C	8295	25	+	IPDRatio=1.51	context=AAGAGTGCCGTCGTAGAAGTCGGTGGCATGCGTCTTTCGAT	coverage=701
modified_base	G	8296	29	+	IPDRatio=1.38	context=AGAGTGCCGTCGTAGAAGTCGGTGGCATGCGTCTTTCGATA	coverage=680
modified_base	G	8304	61	+	IPDRatio=1.63	context=GTCGTAGAAGTCGGTGGCATGCGTCTTTCGATAAATCTTAT	coverage=702
modified_base	C	8305	24	+	IPDRatio=1.31	context=TCGTAGAAGTCGGTGGCATGCGTCTTTCGATAAATCTTATC	coverage=656
modified_base	G	8306	58	+	IPDRatio=1.56	context=CGTAGAAGTCGGTGGCATGCGTCTTTCGATAAATCTTATCG	coverage=696
modified_base	T	8309	23	+	IPDRatio=1.28	context=AGAAGTCGGTGGCATGCGTCTTTCGATAAATCTTATCGGAG	coverage=702
modified_base	A	8321	21	-	IPDRatio=1.34	context=CCTGACCCCTCGCTCCGATAAGATTTATCGAAAGACGCATG	coverage=665
modified_base	A	8322	31	-	IPDRatio=1.36	context=ACCTGACCCCTCGCTCCGATAAGATTTATCGAAAGACGCAT	coverage=720
modified_base	C	8331	23	-	IPDRatio=1.30	context=TCTATAGCAACCTGACCCCTCGCTCCGATAAGATTTATCGA	coverage=710
modified_base	T	8348	26	+	IPDRatio=1.32	context=AGCGAGGGGTCAGGTTGCTATAGACAAGCTGAGTTCCTTCC	coverage=681
modified_base	G	8378	27	+	IPDRatio=1.34	context=GAGTTCCTTCCGAGTACATGGAGCCGTGTCCAATCTTGTAC	coverage=648
modified_base	C	8403	43	+	IPDRatio=1.48	context=GTGTCCAATCTTGTACCCATCAGTGGAAAGATGCGGCAGAA	coverage=680
modified_base	C	8408	23	-	IPDRatio=1.27	context=GAAAATTCTGCCGCATCTTTCCACTGATGGGTACAAGATTG	coverage=704
modified_base	G	8418	21	+	IPDRatio=1.31	context=CCCATCAGTGGAAAGATGCGGCAGAATTTTCATGTTATTTC	coverage=640
modified_base	G	8421	67	+	IPDRatio=1.66	context=ATCAGTGGAAAGATGCGGCAGAATTTTCATGTTATTTCCTC	coverage=678
modified_base	C	8421	21	-	IPDRatio=1.26	context=GAGGAAATAACATGAAAATTCTGCCGCATCTTTCCACTGAT	coverage=675
modified_base	A	8423	22	+	IPDRatio=1.33	context=CAGTGGAAAGATGCGGCAGAATTTTCATGTTATTTCCTCCT	coverage=625
modified_base	C	8428	29	+	IPDRatio=1.41	context=GAAAGATGCGGCAGAATTTTCATGTTATTTCCTCCTGTTGT	coverage=671
modified_base	A	8437	22	-	IPDRatio=1.37	context=CTATTCAACACAACAGGAGGAAATAACATGAAAATTCTGCC	coverage=694
modified_base	T	8440	43	+	IPDRatio=1.46	context=AGAATTTTCATGTTATTTCCTCCTGTTGTGTTGAATAGGCC	coverage=665
modified_base	C	8447	27	-	IPDRatio=1.31	context=TAGTCTGGGCCTATTCAACACAACAGGAGGAAATAACATGA	coverage=667
modified_base	A	8455	21	-	IPDRatio=1.28	context=GATTGATGTAGTCTGGGCCTATTCAACACAACAGGAGGAAA	coverage=671
modified_base	T	8456	35	-	IPDRatio=1.37	context=AGATTGATGTAGTCTGGGCCTATTCAACACAACAGGAGGAA	coverage=686
modified_base	C	8458	29	-	IPDRatio=1.38	context=CCAGATTGATGTAGTCTGGGCCTATTCAACACAACAGGAGG	coverage=685
modified_base	C	8480	21	+	IPDRatio=1.27	context=CCAGACTACATCAATCTGGGCCTCCTGTCAATATTCGACTT	coverage=657
modified_base	T	8482	85	+	IPDRatio=1.74	context=AGACTACATCAATCTGGGCCTCCTGTCAATATTCGACTTCT	coverage=664
modified_base	G	8484	79	-	IPDRatio=1.74	context=GAAGAAGTCGAATATTGACAGGAGGCCCAGATTGATGTAGT	coverage=705
modified_base	G	8488	23	-	IPDRatio=1.26	context=AGTAGAAGAAGTCGAATATTGACAGGAGGCCCAGATTGATG	coverage=710
modified_base	G	8498	45	-	IPDRatio=1.47	context=TGACGCTGCCAGTAGAAGAAGTCGAATATTGACAGGAGGCC	coverage=706
modified_base	C	8510	42	-	IPDRatio=1.47	context=TCTACCCTGTGCTGACGCTGCCAGTAGAAGAAGTCGAATAT	coverage=695
modified_base	C	8513	22	-	IPDRatio=1.30	context=GCATCTACCCTGTGCTGACGCTGCCAGTAGAAGAAGTCGAA	coverage=683
modified_base	C	8522	29	+	IPDRatio=1.43	context=TTCTACTGGCAGCGTCAGCACAGGGTAGATGCATGGAAGGC	coverage=657
modified_base	A	8566	22	-	IPDRatio=1.26	context=TAAGTTTTGGGAAGACTTCCACAGCAAGAAGCAACCATTGC	coverage=664
modified_base	T	8581	44	-	IPDRatio=1.47	context=CAAGACGATGCACGATAAGTTTTGGGAAGACTTCCACAGCA	coverage=686
modified_base	G	8605	26	-	IPDRatio=1.38	context=CAAGGAGGAACTGGACGCTCGGTACAAGACGATGCACGATA	coverage=681
modified_base	G	8610	21	+	IPDRatio=1.27	context=TGCATCGTCTTGTACCGAGCGTCCAGTTCCTCCTTGGTGTC	coverage=675
modified_base	T	8617	26	+	IPDRatio=1.35	context=TCTTGTACCGAGCGTCCAGTTCCTCCTTGGTGTCGAACTCC	coverage=640
modified_base	A	8623	22	-	IPDRatio=1.27	context=GGTGGAGGAGTTCGACACCAAGGAGGAACTGGACGCTCGGT	coverage=636
m4C	C	8665	36	-	IPDRatio=1.40	context=TGTAGAGTATAAGCGTTCGGCTCCAGAGAAGAGGGTTGTCA	coverage=647	identificationQv=5
modified_base	T	8706	43	-	IPDRatio=1.44	context=ATACTCTAAGGCGGAACGCCTGTGAGCTTGAGTATCTGGAT	coverage=673
modified_base	G	8709	31	-	IPDRatio=1.35	context=TGAATACTCTAAGGCGGAACGCCTGTGAGCTTGAGTATCTG	coverage=683
m4C	C	8716	17	+	IPDRatio=1.30	context=TCAAGCTCACAGGCGTTCCGCCTTAGAGTATTCAACCGGAA	coverage=657	identificationQv=15
modified_base	C	8734	29	-	IPDRatio=1.36	context=ACGAAGCGCTAACTGTCATTCCGGTTGAATACTCTAAGGCG	coverage=688
modified_base	G	8747	23	-	IPDRatio=1.32	context=CCTCAAAAAGAGCACGAAGCGCTAACTGTCATTCCGGTTGA	coverage=685
modified_base	A	8765	29	+	IPDRatio=1.38	context=AGCGCTTCGTGCTCTTTTTGAGGGAGCGTGTCCGATGTGTA	coverage=663
modified_base	C	8771	28	+	IPDRatio=1.35	context=TCGTGCTCTTTTTGAGGGAGCGTGTCCGATGTGTAGATGCA	coverage=648
modified_base	C	8790	35	+	IPDRatio=1.38	context=GCGTGTCCGATGTGTAGATGCATCCGAAGGAATCCAGCAAG	coverage=661
modified_base	T	8797	27	-	IPDRatio=1.33	context=TCGACTGCTTGCTGGATTCCTTCGGATGCATCTACACATCG	coverage=711
modified_base	C	8811	31	+	IPDRatio=1.42	context=ATCCGAAGGAATCCAGCAAGCAGTCGATACCCTTACTGAAG	coverage=685
modified_base	C	8821	21	+	IPDRatio=1.34	context=ATCCAGCAAGCAGTCGATACCCTTACTGAAGATTCCATGAG	coverage=670
modified_base	C	8822	35	+	IPDRatio=1.48	context=TCCAGCAAGCAGTCGATACCCTTACTGAAGATTCCATGAGT	coverage=613
modified_base	C	8835	84	+	IPDRatio=1.83	context=CGATACCCTTACTGAAGATTCCATGAGTGACGAACAGGTCA	coverage=675
modified_base	C	8854	21	+	IPDRatio=1.27	context=TCCATGAGTGACGAACAGGTCAGGGAGCACTTTACTGTACT	coverage=679
modified_base	T	8866	22	+	IPDRatio=1.28	context=GAACAGGTCAGGGAGCACTTTACTGTACTCTCTCAGGGCCT	coverage=651
modified_base	G	8877	23	-	IPDRatio=1.29	context=AAGCGTATCTAAGGCCCTGAGAGAGTACAGTAAAGTGCTCC	coverage=695
modified_base	G	8881	22	+	IPDRatio=1.31	context=CACTTTACTGTACTCTCTCAGGGCCTTAGATACGCTTCGGA	coverage=667
modified_base	C	8889	28	-	IPDRatio=1.34	context=AGCTACATTCCGAAGCGTATCTAAGGCCCTGAGAGAGTACA	coverage=680
modified_base	G	8894	22	+	IPDRatio=1.27	context=TCTCTCAGGGCCTTAGATACGCTTCGGAATGTAGCTCCTCC	coverage=688
modified_base	C	8898	26	+	IPDRatio=1.30	context=TCAGGGCCTTAGATACGCTTCGGAATGTAGCTCCTCCGTCG	coverage=687
modified_base	T	8901	21	-	IPDRatio=1.26	context=CTGCGACGGAGGAGCTACATTCCGAAGCGTATCTAAGGCCC	coverage=648
modified_base	T	8922	22	-	IPDRatio=1.28	context=GCTTCTGGTGATCGACGATATCTGCGACGGAGGAGCTACAT	coverage=687
modified_base	G	8933	22	-	IPDRatio=1.27	context=CCTGAACTTCCGCTTCTGGTGATCGACGATATCTGCGACGG	coverage=688
modified_base	T	8945	31	-	IPDRatio=1.38	context=TCGGATATCGATCCTGAACTTCCGCTTCTGGTGATCGACGA	coverage=654
modified_base	T	8949	24	+	IPDRatio=1.30	context=CGATCACCAGAAGCGGAAGTTCAGGATCGATATCCGAAGGA	coverage=653
modified_base	C	8950	21	+	IPDRatio=1.30	context=GATCACCAGAAGCGGAAGTTCAGGATCGATATCCGAAGGAT	coverage=686
modified_base	T	8975	27	-	IPDRatio=1.40	context=AAAATCGAAGGCTTTGAAATTCTGAATCCTTCGGATATCGA	coverage=652
modified_base	T	8976	28	-	IPDRatio=1.35	context=TAAAATCGAAGGCTTTGAAATTCTGAATCCTTCGGATATCG	coverage=697
modified_base	C	8986	27	+	IPDRatio=1.33	context=AGGATTCAGAATTTCAAAGCCTTCGATTTTACCGGTCTGGA	coverage=627
modified_base	A	8993	23	-	IPDRatio=1.28	context=CGCGATCTCCAGACCGGTAAAATCGAAGGCTTTGAAATTCT	coverage=676
modified_base	C	8997	23	+	IPDRatio=1.31	context=TTTCAAAGCCTTCGATTTTACCGGTCTGGAGATCGCGCTTC	coverage=686
modified_base	C	9000	21	-	IPDRatio=1.27	context=TAAGAAGCGCGATCTCCAGACCGGTAAAATCGAAGGCTTTG	coverage=689
modified_base	G	9011	25	+	IPDRatio=1.34	context=ATTTTACCGGTCTGGAGATCGCGCTTCTTATTGCAACGAAT	coverage=684
modified_base	C	9012	27	+	IPDRatio=1.33	context=TTTTACCGGTCTGGAGATCGCGCTTCTTATTGCAACGAATT	coverage=684
modified_base	G	9013	22	+	IPDRatio=1.30	context=TTTACCGGTCTGGAGATCGCGCTTCTTATTGCAACGAATTA	coverage=691
modified_base	T	9019	21	+	IPDRatio=1.25	context=GGTCTGGAGATCGCGCTTCTTATTGCAACGAATTACAGCGG	coverage=674
modified_base	T	9026	52	-	IPDRatio=1.55	context=GGAGCAGCCGCTGTAATTCGTTGCAATAAGAAGCGCGATCT	coverage=689
modified_base	T	9030	21	-	IPDRatio=1.26	context=GGCCGGAGCAGCCGCTGTAATTCGTTGCAATAAGAAGCGCG	coverage=704
modified_base	T	9031	23	+	IPDRatio=1.31	context=GCGCTTCTTATTGCAACGAATTACAGCGGCTGCTCCGGCCT	coverage=695
modified_base	G	9043	23	-	IPDRatio=1.27	context=ATTTTGCAAAGAAGGCCGGAGCAGCCGCTGTAATTCGTTGC	coverage=692
modified_base	C	9064	23	+	IPDRatio=1.28	context=TCCGGCCTTCTTTGCAAAATCCTCGGTCCGCTTTGTTGCTC	coverage=681
modified_base	C	9065	25	+	IPDRatio=1.31	context=CCGGCCTTCTTTGCAAAATCCTCGGTCCGCTTTGTTGCTCC	coverage=612
modified_base	C	9068	24	-	IPDRatio=1.32	context=ATCGGAGCAACAAAGCGGACCGAGGATTTTGCAAAGAAGGC	coverage=596
modified_base	G	9078	26	+	IPDRatio=1.33	context=CAAAATCCTCGGTCCGCTTTGTTGCTCCGATATCAGGGGCT	coverage=676
modified_base	T	9079	22	+	IPDRatio=1.28	context=AAAATCCTCGGTCCGCTTTGTTGCTCCGATATCAGGGGCTA	coverage=678
modified_base	G	9084	34	-	IPDRatio=1.52	context=ACTCGTAGCCCCTGATATCGGAGCAACAAAGCGGACCGAGG	coverage=627
modified_base	C	9095	23	-	IPDRatio=1.33	context=GAGCAGTACCAACTCGTAGCCCCTGATATCGGAGCAACAAA	coverage=659
modified_base	A	9099	33	+	IPDRatio=1.37	context=TTGCTCCGATATCAGGGGCTACGAGTTGGTACTGCTCCCAC	coverage=667
modified_base	C	9100	31	+	IPDRatio=1.36	context=TGCTCCGATATCAGGGGCTACGAGTTGGTACTGCTCCCACT	coverage=669
modified_base	A	9108	23	-	IPDRatio=1.33	context=CCGCTCAGAGTGGGAGCAGTACCAACTCGTAGCCCCTGATA	coverage=633
modified_base	A	9109	22	+	IPDRatio=1.33	context=ATCAGGGGCTACGAGTTGGTACTGCTCCCACTCTGAGCGGT	coverage=666
modified_base	G	9113	25	-	IPDRatio=1.32	context=CTGAACCGCTCAGAGTGGGAGCAGTACCAACTCGTAGCCCC	coverage=644
modified_base	G	9157	47	+	IPDRatio=1.66	context=GCCACCGAAGACCGAAGATTGACGAACAACTTCGACGTTGT	coverage=675
modified_base	G	9166	21	-	IPDRatio=1.26	context=ACCTGATTAACAACGTCGAAGTTGTTCGTCAATCTTCGGTC	coverage=665
modified_base	C	9184	21	-	IPDRatio=1.27	context=ACAGCGACGCAACTCTGCACCTGATTAACAACGTCGAAGTT	coverage=651
modified_base	G	9195	22	+	IPDRatio=1.32	context=TGTTAATCAGGTGCAGAGTTGCGTCGCTGTGAGGGTCCACA	coverage=688
modified_base	C	9200	21	-	IPDRatio=1.28	context=ATCGTTGTGGACCCTCACAGCGACGCAACTCTGCACCTGAT	coverage=679
modified_base	G	9209	23	+	IPDRatio=1.32	context=AGAGTTGCGTCGCTGTGAGGGTCCACAACGATAACTCGGTC	coverage=651
modified_base	C	9227	29	-	IPDRatio=1.35	context=CTGAACTCTGCCGGATACGACCGAGTTATCGTTGTGGACCC	coverage=699
modified_base	C	9245	21	+	IPDRatio=1.27	context=CGGTCGTATCCGGCAGAGTTCAGCAGGTTTGCAAACACTTT	coverage=684
modified_base	G	9266	36	-	IPDRatio=1.41	context=CCGGGCGACGCCTTCAGTTTGAAAGTGTTTGCAAACCTGCT	coverage=712
modified_base	T	9273	25	-	IPDRatio=1.32	context=GTGCAATCCGGGCGACGCCTTCAGTTTGAAAGTGTTTGCAA	coverage=693
modified_base	C	9276	44	-	IPDRatio=1.43	context=TCGGTGCAATCCGGGCGACGCCTTCAGTTTGAAAGTGTTTG	coverage=715
modified_base	A	9279	24	-	IPDRatio=1.32	context=CCGTCGGTGCAATCCGGGCGACGCCTTCAGTTTGAAAGTGT	coverage=706
modified_base	C	9310	36	+	IPDRatio=1.45	context=GCACCGACGGTCTTGGCGAGCATACGGGACATAACCCAGCA	coverage=664
modified_base	A	9322	21	+	IPDRatio=1.27	context=TTGGCGAGCATACGGGACATAACCCAGCAGAAGAGTCATGT	coverage=685
modified_base	C	9324	27	+	IPDRatio=1.32	context=GGCGAGCATACGGGACATAACCCAGCAGAAGAGTCATGTGC	coverage=684
modified_base	C	9326	33	+	IPDRatio=1.42	context=CGAGCATACGGGACATAACCCAGCAGAAGAGTCATGTGCGG	coverage=594
modified_base	G	9329	22	-	IPDRatio=1.29	context=AATCCGCACATGACTCTTCTGCTGGGTTATGTCCCGTATGC	coverage=712
modified_base	C	9331	26	-	IPDRatio=1.31	context=TTAATCCGCACATGACTCTTCTGCTGGGTTATGTCCCGTAT	coverage=686
modified_base	A	9355	24	-	IPDRatio=1.29	context=CCGAGGCGATCAGAGCAGAAATGATTAATCCGCACATGACT	coverage=662
modified_base	A	9359	21	-	IPDRatio=1.26	context=GTCACCGAGGCGATCAGAGCAGAAATGATTAATCCGCACAT	coverage=674
modified_base	G	9363	71	-	IPDRatio=1.66	context=CAACGTCACCGAGGCGATCAGAGCAGAAATGATTAATCCGC	coverage=694
modified_base	T	9381	24	+	IPDRatio=1.34	context=CTCTGATCGCCTCGGTGACGTTGAGAAGAGCCATGATATCA	coverage=655
modified_base	C	9391	32	+	IPDRatio=1.41	context=CTCGGTGACGTTGAGAAGAGCCATGATATCATCACTATTCT	coverage=653
modified_base	T	9396	24	-	IPDRatio=1.29	context=GATTCAGAATAGTGATGATATCATGGCTCTTCTCAACGTCA	coverage=671
modified_base	A	9397	22	-	IPDRatio=1.29	context=AGATTCAGAATAGTGATGATATCATGGCTCTTCTCAACGTC	coverage=643
modified_base	T	9398	41	-	IPDRatio=1.45	context=CAGATTCAGAATAGTGATGATATCATGGCTCTTCTCAACGT	coverage=665
modified_base	G	9405	27	-	IPDRatio=1.36	context=TAAAGCTCAGATTCAGAATAGTGATGATATCATGGCTCTTC	coverage=657
modified_base	T	9407	35	-	IPDRatio=1.41	context=GTTAAAGCTCAGATTCAGAATAGTGATGATATCATGGCTCT	coverage=673
modified_base	C	9412	21	-	IPDRatio=1.29	context=TAAACGTTAAAGCTCAGATTCAGAATAGTGATGATATCATG	coverage=681
modified_base	C	9416	35	+	IPDRatio=1.40	context=ATATCATCACTATTCTGAATCTGAGCTTTAACGTTTACGAA	coverage=655
modified_base	C	9418	23	-	IPDRatio=1.27	context=CGTTCGTAAACGTTAAAGCTCAGATTCAGAATAGTGATGAT	coverage=676
modified_base	A	9422	22	-	IPDRatio=1.28	context=CATGCGTTCGTAAACGTTAAAGCTCAGATTCAGAATAGTGA	coverage=605
modified_base	C	9443	23	-	IPDRatio=1.29	context=AATGTGGGCGGCATCGAAAGCCATGCGTTCGTAAACGTTAA	coverage=700
modified_base	G	9452	35	+	IPDRatio=1.42	context=ACGAACGCATGGCTTTCGATGCCGCCCACATTAACGCCCAC	coverage=667
modified_base	G	9470	56	-	IPDRatio=1.56	context=ACGTTCCCGGGCGGCGAAGTGGGCGTTAATGTGGGCGGCAT	coverage=681
modified_base	A	9473	22	-	IPDRatio=1.28	context=TGGACGTTCCCGGGCGGCGAAGTGGGCGTTAATGTGGGCGG	coverage=669
modified_base	A	9474	39	-	IPDRatio=1.54	context=GTGGACGTTCCCGGGCGGCGAAGTGGGCGTTAATGTGGGCG	coverage=694
modified_base	C	9481	23	+	IPDRatio=1.33	context=ATTAACGCCCACTTCGCCGCCCGGGAACGTCCACACTTTTG	coverage=651
modified_base	T	9495	34	-	IPDRatio=1.39	context=TCCGTGGCAAGAGGCAAAAGTGTGGACGTTCCCGGGCGGCG	coverage=689
modified_base	A	9548	39	+	IPDRatio=1.64	context=CCTTCCATTTCATGAAGACAACCTACAGAATAACTAATCAT	coverage=609
modified_base	C	9549	24	+	IPDRatio=1.31	context=CTTCCATTTCATGAAGACAACCTACAGAATAACTAATCATA	coverage=663
m4C	C	9561	36	+	IPDRatio=1.47	context=GAAGACAACCTACAGAATAACTAATCATATATCCTCCTCAC	coverage=652	identificationQv=28
modified_base	A	9568	26	-	IPDRatio=1.30	context=TGAAACTGTGAGGAGGATATATGATTAGTTATTCTGTAGGT	coverage=695
modified_base	C	9591	22	-	IPDRatio=1.30	context=AGCAATGCGAAATCGCTTCTCTGTGAAACTGTGAGGAGGAT	coverage=704
modified_base	C	9605	21	+	IPDRatio=1.28	context=TTCACAGAGAAGCGATTTCGCATTGCTTCCATGGTGCTCTC	coverage=679
modified_base	C	9658	21	-	IPDRatio=1.25	context=TTTCTCTGATTGTAGAGAATCGCCATGGGAATAAGTCTGTA	coverage=686
modified_base	C	9689	26	-	IPDRatio=1.38	context=GACATGGCCGAAGAGTTTGGCTACACTGTTATTTCTCTGAT	coverage=666
modified_base	G	9691	29	-	IPDRatio=1.35	context=TTGACATGGCCGAAGAGTTTGGCTACACTGTTATTTCTCTG	coverage=712
modified_base	G	9719	25	-	IPDRatio=1.31	context=ACCCGGGAACGAGAGATCAAGCCTTATATTGACATGGCCGA	coverage=718
modified_base	A	9721	27	-	IPDRatio=1.31	context=GTACCCGGGAACGAGAGATCAAGCCTTATATTGACATGGCC	coverage=732
modified_base	C	9722	31	-	IPDRatio=1.37	context=AGTACCCGGGAACGAGAGATCAAGCCTTATATTGACATGGC	coverage=732
modified_base	T	9723	28	-	IPDRatio=1.34	context=TAGTACCCGGGAACGAGAGATCAAGCCTTATATTGACATGG	coverage=723
modified_base	C	9733	39	+	IPDRatio=1.43	context=ATAAGGCTTGATCTCTCGTTCCCGGGTACTAGTGTTTGATA	coverage=696
modified_base	G	9736	30	+	IPDRatio=1.74	context=AGGCTTGATCTCTCGTTCCCGGGTACTAGTGTTTGATACAA	coverage=674
modified_base	C	9737	54	-	IPDRatio=1.57	context=ATTGTATCAAACACTAGTACCCGGGAACGAGAGATCAAGCC	coverage=710
modified_base	C	9754	21	+	IPDRatio=1.28	context=CCGGGTACTAGTGTTTGATACAATAACCGCATCTAGTCCTA	coverage=706
modified_base	T	9758	33	-	IPDRatio=1.43	context=GAGATAGGACTAGATGCGGTTATTGTATCAAACACTAGTAC	coverage=700
modified_base	A	9811	22	-	IPDRatio=1.28	context=AGCGGGTAGCTGAATCCCATAAAAAGTGCATGGACAAGGCT	coverage=725
modified_base	G	9820	30	-	IPDRatio=1.42	context=GGAAAGCTGAGCGGGTAGCTGAATCCCATAAAAAGTGCATG	coverage=731
modified_base	C	9822	23	-	IPDRatio=1.29	context=GTGGAAAGCTGAGCGGGTAGCTGAATCCCATAAAAAGTGCA	coverage=726
modified_base	C	9826	48	+	IPDRatio=1.58	context=CTTTTTATGGGATTCAGCTACCCGCTCAGCTTTCCACACAT	coverage=743
modified_base	G	9832	32	-	IPDRatio=1.41	context=GCAAGTATGTGTGGAAAGCTGAGCGGGTAGCTGAATCCCAT	coverage=736
modified_base	T	9833	25	-	IPDRatio=1.32	context=GGCAAGTATGTGTGGAAAGCTGAGCGGGTAGCTGAATCCCA	coverage=720
modified_base	T	9846	23	+	IPDRatio=1.27	context=CCCGCTCAGCTTTCCACACATACTTGCCGAACTCCATTTGG	coverage=746
modified_base	C	9854	47	-	IPDRatio=1.52	context=GACGATTACCAAATGGAGTTCGGCAAGTATGTGTGGAAAGC	coverage=728
modified_base	T	9863	58	+	IPDRatio=1.68	context=ACATACTTGCCGAACTCCATTTGGTAATCGTCCGCTTCGCA	coverage=740
modified_base	G	9892	39	-	IPDRatio=1.70	context=CTTGGGAGTCAGGCCGGCAGGCGTCTATCTGCGAAGCGGAC	coverage=668
modified_base	G	9893	21	-	IPDRatio=1.31	context=GCTTGGGAGTCAGGCCGGCAGGCGTCTATCTGCGAAGCGGA	coverage=705
modified_base	T	9916	28	+	IPDRatio=1.33	context=CCGGCCTGACTCCCAAGCCTTGTTATACAGAATCTCGGCAA	coverage=724
modified_base	C	9934	33	+	IPDRatio=1.46	context=CTTGTTATACAGAATCTCGGCAAGAGAGGACTTCCCGGAAC	coverage=717
modified_base	A	9938	22	+	IPDRatio=1.29	context=TTATACAGAATCTCGGCAAGAGAGGACTTCCCGGAACCCGG	coverage=718
modified_base	T	9938	38	-	IPDRatio=1.41	context=CCGGGTTCCGGGAAGTCCTCTCTTGCCGAGATTCTGTATAA	coverage=714
modified_base	A	9946	77	-	IPDRatio=1.95	context=GAGGACTCCCGGGTTCCGGGAAGTCCTCTCTTGCCGAGATT	coverage=722
modified_base	G	9988	24	-	IPDRatio=1.30	context=CTAAAGGAGGATATGTGAAGGAGAAGATTCTGTACATCATT	coverage=678
modified_base	C	10047	28	-	IPDRatio=1.45	context=GAAATGACTGACGCACAGCGCCGTCTTCTGATCGAGACCTA	coverage=714
modified_base	T	10051	22	+	IPDRatio=1.28	context=TCTCGATCAGAAGACGGCGCTGTGCGTCAGTCATTTCTGAG	coverage=707
modified_base	G	10054	24	+	IPDRatio=1.32	context=CGATCAGAAGACGGCGCTGTGCGTCAGTCATTTCTGAGAAC	coverage=704
modified_base	T	10072	35	-	IPDRatio=1.39	context=TGAAGTGGATGAGGCTCGGTTCTCAGAAATGACTGACGCAC	coverage=670
modified_base	T	10073	22	-	IPDRatio=1.29	context=ATGAAGTGGATGAGGCTCGGTTCTCAGAAATGACTGACGCA	coverage=708
modified_base	T	10099	23	-	IPDRatio=1.34	context=CTATCCTCTGGTAGACTTCTTGGTAAATGAAGTGGATGAGG	coverage=637
modified_base	T	10100	37	-	IPDRatio=1.49	context=TCTATCCTCTGGTAGACTTCTTGGTAAATGAAGTGGATGAG	coverage=687
modified_base	T	10102	22	-	IPDRatio=1.28	context=GTTCTATCCTCTGGTAGACTTCTTGGTAAATGAAGTGGATG	coverage=636
modified_base	G	10106	45	-	IPDRatio=1.47	context=AAGAGTTCTATCCTCTGGTAGACTTCTTGGTAAATGAAGTG	coverage=680
modified_base	A	10123	24	-	IPDRatio=1.34	context=CAAGCAGACGCTTGACGAAGAGTTCTATCCTCTGGTAGACT	coverage=668
modified_base	G	10152	21	-	IPDRatio=1.31	context=AATGCGATGTACCAAGACCCGGCTGGATTCAAGCAGACGCT	coverage=678
modified_base	T	10158	41	+	IPDRatio=1.58	context=TGCTTGAATCCAGCCGGGTCTTGGTACATCGCATTGACCTT	coverage=644
modified_base	G	10179	37	-	IPDRatio=1.44	context=ATCATGAGGATGGGTAGTAAGAAGGTCAATGCGATGTACCA	coverage=686
modified_base	G	10192	29	-	IPDRatio=1.40	context=CGGCAAGAAGTTTATCATGAGGATGGGTAGTAAGAAGGTCA	coverage=662
modified_base	T	10198	27	-	IPDRatio=1.36	context=CTACCTCGGCAAGAAGTTTATCATGAGGATGGGTAGTAAGA	coverage=674
modified_base	T	10200	22	-	IPDRatio=1.28	context=CACTACCTCGGCAAGAAGTTTATCATGAGGATGGGTAGTAA	coverage=654
modified_base	C	10210	23	+	IPDRatio=1.31	context=TCCTCATGATAAACTTCTTGCCGAGGTAGTGAGTTGACTTG	coverage=666
modified_base	G	10212	21	+	IPDRatio=1.32	context=CTCATGATAAACTTCTTGCCGAGGTAGTGAGTTGACTTGCA	coverage=668
modified_base	C	10214	29	-	IPDRatio=1.34	context=AGTGCAAGTCAACTCACTACCTCGGCAAGAAGTTTATCATG	coverage=608
modified_base	A	10223	23	-	IPDRatio=1.31	context=GTACTGTTAAGTGCAAGTCAACTCACTACCTCGGCAAGAAG	coverage=637
modified_base	T	10246	31	-	IPDRatio=1.45	context=TTACATGGTGAGGACTGGCATAGGTACTGTTAAGTGCAAGT	coverage=677
modified_base	A	10274	22	-	IPDRatio=1.30	context=GTTTGCTGAGTTCCTGCGAGAAAGAGGGTTACATGGTGAGG	coverage=678
modified_base	C	10277	32	+	IPDRatio=1.36	context=CACCATGTAACCCTCTTTCTCGCAGGAACTCAGCAAACCCT	coverage=642
modified_base	G	10333	69	-	IPDRatio=1.64	context=AAGCTGTGTCAAGATTCTCCGCCCAGAGCATATCGAGTGTA	coverage=671
modified_base	C	10350	29	-	IPDRatio=1.38	context=CATGGCATGTCGGCTGGAAGCTGTGTCAAGATTCTCCGCCC	coverage=669
modified_base	C	10385	21	-	IPDRatio=1.27	context=AGCAGCAATCGGAGAATATTCTAGATGCATATGCACATGGC	coverage=634
modified_base	C	10428	27	-	IPDRatio=1.33	context=GAGGGCGCGTACTTGATTGGCGTAAGGGACATTTTCACTGG	coverage=627
modified_base	G	10430	41	-	IPDRatio=1.53	context=AAGAGGGCGCGTACTTGATTGGCGTAAGGGACATTTTCACT	coverage=652
modified_base	C	10454	37	+	IPDRatio=1.40	context=CAAGTACGCGCCCTCTTCCTCTTCCACAATGTGAGGGTCTT	coverage=624
modified_base	T	10465	25	+	IPDRatio=1.32	context=CCTCTTCCTCTTCCACAATGTGAGGGTCTTCCGGCGAGCAG	coverage=644
modified_base	C	10470	22	-	IPDRatio=1.28	context=GAAATCTGCTCGCCGGAAGACCCTCACATTGTGGAAGAGGA	coverage=663
modified_base	C	10483	23	+	IPDRatio=1.28	context=TGTGAGGGTCTTCCGGCGAGCAGATTTCAAAGTTGTACGTA	coverage=646
modified_base	A	10493	24	+	IPDRatio=1.30	context=TTCCGGCGAGCAGATTTCAAAGTTGTACGTAAACCCTGCGA	coverage=585
modified_base	T	10498	24	+	IPDRatio=1.34	context=GCGAGCAGATTTCAAAGTTGTACGTAAACCCTGCGATGTAG	coverage=639
modified_base	G	10507	37	-	IPDRatio=1.50	context=TCCAGATGACTACATCGCAGGGTTTACGTACAACTTTGAAA	coverage=638
modified_base	G	10508	85	-	IPDRatio=2.28	context=ATCCAGATGACTACATCGCAGGGTTTACGTACAACTTTGAA	coverage=631
modified_base	C	10526	24	-	IPDRatio=1.28	context=GGAAGTATGTGTCTGAGAATCCAGATGACTACATCGCAGGG	coverage=650
modified_base	C	10536	22	+	IPDRatio=1.26	context=TAGTCATCTGGATTCTCAGACACATACTTCCGACCAAGTGC	coverage=619
modified_base	T	10561	28	+	IPDRatio=1.35	context=ACTTCCGACCAAGTGCAACATAGTCACTAGTCAGCGATCCG	coverage=655
modified_base	C	10579	28	+	IPDRatio=1.38	context=CATAGTCACTAGTCAGCGATCCGGTGGTGCTGAAGATTAGC	coverage=657
modified_base	T	10589	24	+	IPDRatio=1.32	context=AGTCAGCGATCCGGTGGTGCTGAAGATTAGCGATCCGTTGT	coverage=657
modified_base	G	10610	33	+	IPDRatio=1.41	context=GAAGATTAGCGATCCGTTGTGCTTAGTTACAGAGAACATGA	coverage=671
modified_base	A	10637	25	-	IPDRatio=1.39	context=TTCGCCTGATTGAGAAAGTGAATGGATTCATGTTCTCTGTA	coverage=664
modified_base	G	10652	23	+	IPDRatio=1.36	context=TCCATTCACTTTCTCAATCAGGCGAACACGGAATTTAGGAT	coverage=656
modified_base	C	10661	22	-	IPDRatio=1.30	context=GTTTCCTCCATCCTAAATTCCGTGTTCGCCTGATTGAGAAA	coverage=588
modified_base	T	10678	27	-	IPDRatio=1.35	context=GGAGAATGGAGCGGGTCGTTTCCTCCATCCTAAATTCCGTG	coverage=592
modified_base	C	10686	25	+	IPDRatio=1.31	context=TTAGGATGGAGGAAACGACCCGCTCCATTCTCCCCTAGGTT	coverage=536
modified_base	G	10690	22	-	IPDRatio=1.31	context=GTTCAACCTAGGGGAGAATGGAGCGGGTCGTTTCCTCCATC	coverage=611
modified_base	G	10700	25	-	IPDRatio=1.32	context=TTGAGAAGGTGTTCAACCTAGGGGAGAATGGAGCGGGTCGT	coverage=616
modified_base	A	10701	23	-	IPDRatio=1.29	context=TTTGAGAAGGTGTTCAACCTAGGGGAGAATGGAGCGGGTCG	coverage=628
modified_base	T	10720	21	-	IPDRatio=1.32	context=TGATTGTATTGTTCGTCCCTTTGAGAAGGTGTTCAACCTAG	coverage=620
modified_base	G	10723	80	+	IPDRatio=1.94	context=GGTTGAACACCTTCTCAAAGGGACGAACAATACAATCACCG	coverage=581
modified_base	G	10724	48	+	IPDRatio=1.91	context=GTTGAACACCTTCTCAAAGGGACGAACAATACAATCACCGG	coverage=576
modified_base	A	10738	24	-	IPDRatio=1.34	context=GTTTGACCAACAGTCCGGTGATTGTATTGTTCGTCCCTTTG	coverage=605
modified_base	G	10739	24	-	IPDRatio=1.38	context=TGTTTGACCAACAGTCCGGTGATTGTATTGTTCGTCCCTTT	coverage=631
modified_base	C	10744	23	-	IPDRatio=1.32	context=ACACGTGTTTGACCAACAGTCCGGTGATTGTATTGTTCGTC	coverage=635
modified_base	G	10768	43	-	IPDRatio=1.51	context=CCCGCTTCTTCTCGAAGCGCGGGGACACGTGTTTGACCAAC	coverage=604
modified_base	G	10770	33	-	IPDRatio=1.48	context=CACCCGCTTCTTCTCGAAGCGCGGGGACACGTGTTTGACCA	coverage=618
modified_base	A	10836	23	+	IPDRatio=1.29	context=ACCTTACGAGCGTATTTAATAACCGACATACCGTTGAAATG	coverage=636
modified_base	G	10842	51	-	IPDRatio=1.48	context=GTTAAGCATTTCAACGGTATGTCGGTTATTAAATACGCTCG	coverage=637
modified_base	G	10851	23	+	IPDRatio=1.29	context=TTAATAACCGACATACCGTTGAAATGCTTAACCGTCACTAG	coverage=627
modified_base	T	10867	22	-	IPDRatio=1.32	context=CCTGATCGACAAAAAGCTAGTGACGGTTAAGCATTTCAACG	coverage=637
modified_base	T	10869	25	+	IPDRatio=1.32	context=TTGAAATGCTTAACCGTCACTAGCTTTTTGTCGATCAGGTC	coverage=641
modified_base	A	10876	27	-	IPDRatio=1.33	context=GTACAAAGACCTGATCGACAAAAAGCTAGTGACGGTTAAGC	coverage=641
modified_base	G	10906	65	-	IPDRatio=1.68	context=TAGGATGGAAGGTAAACTCCGTATTGAGATGTACAAAGACC	coverage=648
modified_base	C	10908	22	-	IPDRatio=1.33	context=AATAGGATGGAAGGTAAACTCCGTATTGAGATGTACAAAGA	coverage=641
modified_base	C	10916	21	+	IPDRatio=1.29	context=CATCTCAATACGGAGTTTACCTTCCATCCTATTCCTCCTTA	coverage=594
modified_base	A	10918	21	-	IPDRatio=1.27	context=AATAAGGAGGAATAGGATGGAAGGTAAACTCCGTATTGAGA	coverage=648
modified_base	T	10938	33	+	IPDRatio=1.41	context=TCCATCCTATTCCTCCTTATTCTACTTCTACAATCGGGCAG	coverage=617
modified_base	G	10948	30	-	IPDRatio=1.35	context=AGTCTAAATTCTGCCCGATTGTAGAAGTAGAATAAGGAGGA	coverage=643
modified_base	T	10982	45	-	IPDRatio=1.47	context=GATGGGATTTTCTTGTCGTATTTGAAAGCGAAGAAGTCTAA	coverage=620
modified_base	A	11006	22	-	IPDRatio=1.35	context=ATGTCTAAGAGGCCCGATAAAAAGGATGGGATTTTCTTGTC	coverage=620
modified_base	A	11007	28	-	IPDRatio=1.35	context=GATGTCTAAGAGGCCCGATAAAAAGGATGGGATTTTCTTGT	coverage=627
modified_base	A	11019	23	-	IPDRatio=1.31	context=GCTCGCTCGACTGATGTCTAAGAGGCCCGATAAAAAGGATG	coverage=562
modified_base	C	11031	28	+	IPDRatio=1.36	context=CGGGCCTCTTAGACATCAGTCGAGCGAGCCGATAGAAGACC	coverage=609
modified_base	C	11035	26	+	IPDRatio=1.32	context=CCTCTTAGACATCAGTCGAGCGAGCCGATAGAAGACCGATA	coverage=614
modified_base	A	11044	22	+	IPDRatio=1.29	context=CATCAGTCGAGCGAGCCGATAGAAGACCGATACACCATAGA	coverage=595
modified_base	A	11066	22	-	IPDRatio=1.30	context=TGGATTGCCGTAGCGGCTGTATTCTATGGTGTATCGGTCTT	coverage=571
modified_base	C	11077	55	+	IPDRatio=1.65	context=ACCATAGAATACAGCCGCTACGGCAATCCATATAAACCCCA	coverage=603
modified_base	A	11086	33	+	IPDRatio=1.43	context=TACAGCCGCTACGGCAATCCATATAAACCCCATAATAGCCA	coverage=588
modified_base	T	11087	25	+	IPDRatio=1.32	context=ACAGCCGCTACGGCAATCCATATAAACCCCATAATAGCCAA	coverage=606
modified_base	G	11096	53	-	IPDRatio=1.73	context=GGCGGGACTTTGGCTATTATGGGGTTTATATGGATTGCCGT	coverage=599
modified_base	T	11097	22	-	IPDRatio=1.28	context=AGGCGGGACTTTGGCTATTATGGGGTTTATATGGATTGCCG	coverage=618
modified_base	T	11099	27	-	IPDRatio=1.32	context=CTAGGCGGGACTTTGGCTATTATGGGGTTTATATGGATTGC	coverage=601
modified_base	C	11111	22	+	IPDRatio=1.33	context=AACCCCATAATAGCCAAAGTCCCGCCTAGAATGTAGCCGGT	coverage=623
modified_base	C	11119	21	-	IPDRatio=1.27	context=GACCCGCGACCGGCTACATTCTAGGCGGGACTTTGGCTATT	coverage=608
modified_base	C	11127	31	+	IPDRatio=1.41	context=AAGTCCCGCCTAGAATGTAGCCGGTCGCGGGTCCAAGTAGC	coverage=621
modified_base	C	11134	25	+	IPDRatio=1.35	context=GCCTAGAATGTAGCCGGTCGCGGGTCCAAGTAGCAGTGCAT	coverage=609
modified_base	G	11137	21	+	IPDRatio=1.28	context=TAGAATGTAGCCGGTCGCGGGTCCAAGTAGCAGTGCATACA	coverage=587
modified_base	G	11190	23	+	IPDRatio=1.28	context=TAACCGATGCAAATGCTACTGAACTGAGGGCTAGCCACACT	coverage=626
modified_base	T	11201	22	+	IPDRatio=1.30	context=AATGCTACTGAACTGAGGGCTAGCCACACTACAAGAAAGAC	coverage=617
modified_base	A	11202	26	+	IPDRatio=1.32	context=ATGCTACTGAACTGAGGGCTAGCCACACTACAAGAAAGACC	coverage=589
modified_base	G	11203	62	+	IPDRatio=1.63	context=TGCTACTGAACTGAGGGCTAGCCACACTACAAGAAAGACCG	coverage=607
modified_base	A	11248	21	-	IPDRatio=1.27	context=CCAGCGGATGGAAGAGCGTTACTCTCTGCTCTTATTTCTGG	coverage=604
modified_base	G	11258	40	-	IPDRatio=1.46	context=TTGGACATTTCCAGCGGATGGAAGAGCGTTACTCTCTGCTC	coverage=579
modified_base	G	11273	26	+	IPDRatio=1.31	context=CTCTTCCATCCGCTGGAAATGTCCAAGTAGGTAGGACTTTC	coverage=620
modified_base	G	11289	26	-	IPDRatio=1.33	context=CCTGCATCGTAAATTCGAAAGTCCTACCTACTTGGACATTT	coverage=589
modified_base	T	11290	30	+	IPDRatio=1.40	context=AATGTCCAAGTAGGTAGGACTTTCGAATTTACGATGCAGGC	coverage=621
modified_base	T	11291	39	+	IPDRatio=1.43	context=ATGTCCAAGTAGGTAGGACTTTCGAATTTACGATGCAGGCG	coverage=624
modified_base	C	11293	26	+	IPDRatio=1.32	context=GTCCAAGTAGGTAGGACTTTCGAATTTACGATGCAGGCGCA	coverage=605
modified_base	A	11298	26	-	IPDRatio=1.32	context=GCATATGCGCCTGCATCGTAAATTCGAAAGTCCTACCTACT	coverage=604
modified_base	A	11303	29	+	IPDRatio=1.37	context=GTAGGACTTTCGAATTTACGATGCAGGCGCATATGCCACGA	coverage=618
modified_base	A	11313	23	+	IPDRatio=1.38	context=CGAATTTACGATGCAGGCGCATATGCCACGAATTCTTATTA	coverage=607
modified_base	G	11322	21	+	IPDRatio=1.30	context=GATGCAGGCGCATATGCCACGAATTCTTATTAATCTTCATG	coverage=627
modified_base	A	11323	33	+	IPDRatio=1.41	context=ATGCAGGCGCATATGCCACGAATTCTTATTAATCTTCATGC	coverage=622
modified_base	A	11324	31	+	IPDRatio=1.40	context=TGCAGGCGCATATGCCACGAATTCTTATTAATCTTCATGCT	coverage=580
modified_base	A	11332	38	-	IPDRatio=1.40	context=GAGGAACAAGCATGAAGATTAATAAGAATTCGTGGCATATG	coverage=618
modified_base	A	11337	21	-	IPDRatio=1.28	context=TCCCGGAGGAACAAGCATGAAGATTAATAAGAATTCGTGGC	coverage=568
m4C	C	11342	55	-	IPDRatio=1.56	context=CATCTTCCCGGAGGAACAAGCATGAAGATTAATAAGAATTC	coverage=621	identificationQv=17
modified_base	G	11355	54	+	IPDRatio=1.56	context=TCTTCATGCTTGTTCCTCCGGGAAGATGTTGAAATTGAGTA	coverage=618
modified_base	C	11407	26	+	IPDRatio=1.31	context=TCGAGTTCGAAAGAAGCTACCATCTTGTAGCCTCCGAGCTT	coverage=594
modified_base	A	11412	32	-	IPDRatio=1.38	context=TTGACAAGCTCGGAGGCTACAAGATGGTAGCTTCTTTCGAA	coverage=634
modified_base	G	11421	31	-	IPDRatio=1.37	context=TGGAGATCGTTGACAAGCTCGGAGGCTACAAGATGGTAGCT	coverage=630
modified_base	T	11427	43	+	IPDRatio=1.48	context=CATCTTGTAGCCTCCGAGCTTGTCAACGATCTCCAGTATAC	coverage=606
m4C	C	11439	48	+	IPDRatio=1.54	context=TCCGAGCTTGTCAACGATCTCCAGTATACTCTCGATAGAGA	coverage=648	identificationQv=6
modified_base	A	11443	23	-	IPDRatio=1.28	context=AAATTCTCTATCGAGAGTATACTGGAGATCGTTGACAAGCT	coverage=623
modified_base	T	11444	24	-	IPDRatio=1.29	context=CAAATTCTCTATCGAGAGTATACTGGAGATCGTTGACAAGC	coverage=636
modified_base	T	11448	30	+	IPDRatio=1.45	context=GTCAACGATCTCCAGTATACTCTCGATAGAGAATTTGTCAA	coverage=640
modified_base	C	11475	26	-	IPDRatio=1.33	context=GAATCTCTAATCTGATGAAGCAGCATGTTGACAAATTCTCT	coverage=634
modified_base	C	11548	22	+	IPDRatio=1.32	context=TCCCGCTGAGTTAGGCCCGACTGAGAAATATAGTGTGCAGC	coverage=622
modified_base	G	11552	28	+	IPDRatio=1.35	context=GCTGAGTTAGGCCCGACTGAGAAATATAGTGTGCAGCCACT	coverage=624
modified_base	A	11554	26	+	IPDRatio=1.36	context=TGAGTTAGGCCCGACTGAGAAATATAGTGTGCAGCCACTGC	coverage=634
modified_base	T	11557	21	-	IPDRatio=1.26	context=ATGGCAGTGGCTGCACACTATATTTCTCAGTCGGGCCTAAC	coverage=651
modified_base	G	11573	25	+	IPDRatio=1.32	context=AAATATAGTGTGCAGCCACTGCCATTACAGCCTTTTTGAAA	coverage=628
modified_base	C	11574	39	+	IPDRatio=1.46	context=AATATAGTGTGCAGCCACTGCCATTACAGCCTTTTTGAAAT	coverage=639
modified_base	A	11581	21	+	IPDRatio=1.29	context=TGTGCAGCCACTGCCATTACAGCCTTTTTGAAATCTTGAAC	coverage=601
modified_base	G	11582	24	+	IPDRatio=1.34	context=GTGCAGCCACTGCCATTACAGCCTTTTTGAAATCTTGAACC	coverage=641
modified_base	T	11599	25	-	IPDRatio=1.31	context=ACTAAGATGAGCAATTCGGTTCAAGATTTCAAAAAGGCTGT	coverage=617
modified_base	G	11611	21	-	IPDRatio=1.29	context=GTAACAAGGAGGACTAAGATGAGCAATTCGGTTCAAGATTT	coverage=671
modified_base	T	11616	25	+	IPDRatio=1.35	context=TTGAACCGAATTGCTCATCTTAGTCCTCCTTGTTACGCAGC	coverage=645
modified_base	G	11620	24	-	IPDRatio=1.30	context=TGTCGCTGCGTAACAAGGAGGACTAAGATGAGCAATTCGGT	coverage=626
modified_base	G	11639	21	-	IPDRatio=1.27	context=CAAGTGTTTAATGGTGAAGTGTCGCTGCGTAACAAGGAGGA	coverage=671
modified_base	C	11647	21	+	IPDRatio=1.27	context=GTTACGCAGCGACACTTCACCATTAAACACTTGGAATTGAG	coverage=593
modified_base	G	11678	29	-	IPDRatio=1.36	context=GACGCCCGTTGGACAGACCAGTTCGAAATTTCTCAATTCCA	coverage=668
modified_base	T	11679	43	+	IPDRatio=1.48	context=GGAATTGAGAAATTTCGAACTGGTCTGTCCAACGGGCGTCT	coverage=676
modified_base	G	11683	23	-	IPDRatio=1.28	context=TCGAAGACGCCCGTTGGACAGACCAGTTCGAAATTTCTCAA	coverage=672
modified_base	T	11697	33	+	IPDRatio=1.39	context=ACTGGTCTGTCCAACGGGCGTCTTCGAAAGCCACTCCTTCG	coverage=675
modified_base	G	11706	24	+	IPDRatio=1.32	context=TCCAACGGGCGTCTTCGAAAGCCACTCCTTCGAAAGTCCCG	coverage=676
modified_base	C	11707	25	+	IPDRatio=1.31	context=CCAACGGGCGTCTTCGAAAGCCACTCCTTCGAAAGTCCCGT	coverage=680
modified_base	A	11715	25	-	IPDRatio=1.38	context=TAAGGCTGACGGGACTTTCGAAGGAGTGGCTTTCGAAGACG	coverage=669
modified_base	C	11728	30	+	IPDRatio=1.36	context=CACTCCTTCGAAAGTCCCGTCAGCCTTAACGTCTGAAGTCA	coverage=684
modified_base	A	11733	27	-	IPDRatio=1.34	context=ACTGATGACTTCAGACGTTAAGGCTGACGGGACTTTCGAAG	coverage=612
modified_base	T	11739	46	+	IPDRatio=1.50	context=AAGTCCCGTCAGCCTTAACGTCTGAAGTCATCAGTACAACG	coverage=687
modified_base	C	11747	48	+	IPDRatio=1.50	context=TCAGCCTTAACGTCTGAAGTCATCAGTACAACGAATGGAAC	coverage=667
modified_base	C	11752	23	-	IPDRatio=1.28	context=ACGGAGTTCCATTCGTTGTACTGATGACTTCAGACGTTAAG	coverage=663
modified_base	T	11765	26	-	IPDRatio=1.30	context=CTGATTCACGACGACGGAGTTCCATTCGTTGTACTGATGAC	coverage=661
modified_base	T	11766	30	-	IPDRatio=1.41	context=GCTGATTCACGACGACGGAGTTCCATTCGTTGTACTGATGA	coverage=671
modified_base	C	11808	24	-	IPDRatio=1.29	context=AAGTGAGCGTGGCGTTATACCCAAAGCTAACACTTTGGTTG	coverage=675
modified_base	C	11809	31	-	IPDRatio=1.35	context=GAAGTGAGCGTGGCGTTATACCCAAAGCTAACACTTTGGTT	coverage=684
modified_base	T	11846	30	-	IPDRatio=1.40	context=GACAGCGAGGATAACATGGTTAATGTATCGATTTCACGAAG	coverage=659
modified_base	G	11857	44	-	IPDRatio=1.61	context=TCATCATGACGGACAGCGAGGATAACATGGTTAATGTATCG	coverage=658
modified_base	G	11858	26	-	IPDRatio=1.38	context=ATCATCATGACGGACAGCGAGGATAACATGGTTAATGTATC	coverage=652
modified_base	G	11879	24	-	IPDRatio=1.32	context=ATCAGGAATTTGTGGTAGTAGATCATCATGACGGACAGCGA	coverage=674
modified_base	T	11881	21	-	IPDRatio=1.27	context=TAATCAGGAATTTGTGGTAGTAGATCATCATGACGGACAGC	coverage=689
modified_base	T	11887	58	-	IPDRatio=1.84	context=CATGCGTAATCAGGAATTTGTGGTAGTAGATCATCATGACG	coverage=682
modified_base	C	11895	22	+	IPDRatio=1.27	context=TGATCTACTACCACAAATTCCTGATTACGCATGTAATCTCT	coverage=658
modified_base	G	11904	21	-	IPDRatio=1.37	context=GACGAAGTGAGAGATTACATGCGTAATCAGGAATTTGTGGT	coverage=696
modified_base	A	11908	31	-	IPDRatio=1.35	context=TTACGACGAAGTGAGAGATTACATGCGTAATCAGGAATTTG	coverage=665
modified_base	T	11923	22	+	IPDRatio=1.30	context=GCATGTAATCTCTCACTTCGTCGTAAGAGAATACCTGATGA	coverage=699
modified_base	A	11933	23	+	IPDRatio=1.31	context=TCTCACTTCGTCGTAAGAGAATACCTGATGATCTGGGTGGT	coverage=664
modified_base	A	11953	29	-	IPDRatio=1.45	context=GCTTGATGTAGGTATTGACAACCACCCAGATCATCAGGTAT	coverage=637
modified_base	A	11954	24	-	IPDRatio=1.32	context=GGCTTGATGTAGGTATTGACAACCACCCAGATCATCAGGTA	coverage=683
modified_base	A	12013	41	-	IPDRatio=1.42	context=TCATGGTGCTTGGCATCTACACGGCCACACTCACGGCAGCT	coverage=679
modified_base	C	12021	28	+	IPDRatio=1.33	context=TGAGTGTGGCCGTGTAGATGCCAAGCACCATGATGAGCAGT	coverage=688
modified_base	G	12037	23	+	IPDRatio=1.30	context=GATGCCAAGCACCATGATGAGCAGTGTTCCAAGTTTCGAAA	coverage=675
modified_base	G	12040	35	+	IPDRatio=1.45	context=GCCAAGCACCATGATGAGCAGTGTTCCAAGTTTCGAAAGGA	coverage=669
modified_base	T	12057	32	-	IPDRatio=1.41	context=ATCGTGATGTGCCACTATCCTTTCGAAACTTGGAACACTGC	coverage=676
modified_base	G	12058	27	+	IPDRatio=1.38	context=CAGTGTTCCAAGTTTCGAAAGGATAGTGGCACATCACGATC	coverage=682
modified_base	G	12067	51	-	IPDRatio=1.69	context=CGGAGTGAAGATCGTGATGTGCCACTATCCTTTCGAAACTT	coverage=663
modified_base	T	12068	23	-	IPDRatio=1.31	context=ACGGAGTGAAGATCGTGATGTGCCACTATCCTTTCGAAACT	coverage=666
modified_base	G	12114	23	+	IPDRatio=1.32	context=CGAATCTCCTTGTACTCACGGATGTCTTCTACGTGAGAGAG	coverage=659
modified_base	T	12121	21	+	IPDRatio=1.27	context=CCTTGTACTCACGGATGTCTTCTACGTGAGAGAGATTGCTA	coverage=662
modified_base	A	12131	21	+	IPDRatio=1.29	context=ACGGATGTCTTCTACGTGAGAGAGATTGCTAGCAGCGATCA	coverage=658
modified_base	C	12172	62	+	IPDRatio=1.59	context=ACTTCCACAGACGAGAGTCGCAATGGTTTCCCTTCAGGAAG	coverage=683
modified_base	T	12175	26	+	IPDRatio=1.32	context=TCCACAGACGAGAGTCGCAATGGTTTCCCTTCAGGAAGGTG	coverage=673
modified_base	G	12186	21	-	IPDRatio=1.28	context=AATGGCCGTATCACCTTCCTGAAGGGAAACCATTGCGACTC	coverage=659
modified_base	C	12199	42	+	IPDRatio=1.47	context=TTCCCTTCAGGAAGGTGATACGGCCATTCAACTGTTTAATG	coverage=664
modified_base	C	12219	22	-	IPDRatio=1.28	context=CTGCACTCTGTACTGGAGATCATTAAACAGTTGAATGGCCG	coverage=633
modified_base	T	12220	22	-	IPDRatio=1.27	context=GCTGCACTCTGTACTGGAGATCATTAAACAGTTGAATGGCC	coverage=646
m4C	C	12224	43	+	IPDRatio=1.54	context=ATTCAACTGTTTAATGATCTCCAGTACAGAGTGCAGCTTGT	coverage=658	identificationQv=12
modified_base	C	12230	28	+	IPDRatio=1.35	context=CTGTTTAATGATCTCCAGTACAGAGTGCAGCTTGTTCCTGC	coverage=662
modified_base	C	12252	29	-	IPDRatio=1.40	context=TTGGGCGACTTCGCATTCGCCGGCAGGAACAAGCTGCACTC	coverage=571
modified_base	C	12266	31	+	IPDRatio=1.36	context=CCTGCCGGCGAATGCGAAGTCGCCCAAGTGATACACTTCGT	coverage=641
modified_base	C	12268	26	+	IPDRatio=1.35	context=TGCCGGCGAATGCGAAGTCGCCCAAGTGATACACTTCGTCA	coverage=653
modified_base	A	12283	35	-	IPDRatio=1.60	context=CCGGGTAGGACTTTTTGACGAAGTGTATCACTTGGGCGACT	coverage=630
modified_base	G	12287	36	-	IPDRatio=1.42	context=ACTCCCGGGTAGGACTTTTTGACGAAGTGTATCACTTGGGC	coverage=635
modified_base	A	12322	22	+	IPDRatio=1.28	context=GGGAGTTCCACCGAGAAATAAGCTCCTCAGTTTGCTCCTCG	coverage=583
modified_base	A	12332	37	-	IPDRatio=1.44	context=CTTGGACTTTCGAGGAGCAAACTGAGGAGCTTATTTCTCGG	coverage=568
modified_base	C	12363	32	-	IPDRatio=1.39	context=CATAAGAATGTGATCGAATACTGCAACAGGCCTTGGACTTT	coverage=610
modified_base	A	12375	22	+	IPDRatio=1.34	context=CTGTTGCAGTATTCGATCACATTCTTATGGAAGAAGTGGAG	coverage=635
modified_base	T	12377	35	+	IPDRatio=1.39	context=GTTGCAGTATTCGATCACATTCTTATGGAAGAAGTGGAGAT	coverage=650
modified_base	C	12384	29	-	IPDRatio=1.33	context=TCTTCCGATCTCCACTTCTTCCATAAGAATGTGATCGAATA	coverage=632
modified_base	C	12400	23	-	IPDRatio=1.29	context=AATGTCTGTATTTTTCTCTTCCGATCTCCACTTCTTCCATA	coverage=638
modified_base	A	12402	23	+	IPDRatio=1.30	context=TGGAAGAAGTGGAGATCGGAAGAGAAAAATACAGACATTAT	coverage=615
modified_base	G	12403	27	+	IPDRatio=1.36	context=GGAAGAAGTGGAGATCGGAAGAGAAAAATACAGACATTATG	coverage=658
modified_base	C	12413	25	+	IPDRatio=1.32	context=GAGATCGGAAGAGAAAAATACAGACATTATGCCTCCTTTTC	coverage=636
modified_base	T	12421	21	-	IPDRatio=1.27	context=ATGAATTTGAAAAGGAGGCATAATGTCTGTATTTTTCTCTT	coverage=627
modified_base	C	12439	28	+	IPDRatio=1.43	context=TTATGCCTCCTTTTCAAATTCATAAATCTTGTTGATCCTGC	coverage=631
modified_base	G	12439	23	-	IPDRatio=1.28	context=GCAGGATCAACAAGATTTATGAATTTGAAAAGGAGGCATAA	coverage=629
modified_base	A	12441	40	-	IPDRatio=1.44	context=CCGCAGGATCAACAAGATTTATGAATTTGAAAAGGAGGCAT	coverage=616
modified_base	T	12442	25	-	IPDRatio=1.40	context=TCCGCAGGATCAACAAGATTTATGAATTTGAAAAGGAGGCA	coverage=582
modified_base	T	12443	71	-	IPDRatio=1.74	context=ATCCGCAGGATCAACAAGATTTATGAATTTGAAAAGGAGGC	coverage=618
modified_base	C	12452	24	-	IPDRatio=1.29	context=ATTCGACTGATCCGCAGGATCAACAAGATTTATGAATTTGA	coverage=618
modified_base	A	12454	22	-	IPDRatio=1.37	context=CTATTCGACTGATCCGCAGGATCAACAAGATTTATGAATTT	coverage=601
modified_base	G	12455	37	-	IPDRatio=1.46	context=GCTATTCGACTGATCCGCAGGATCAACAAGATTTATGAATT	coverage=599
modified_base	T	12457	24	+	IPDRatio=1.30	context=TTCATAAATCTTGTTGATCCTGCGGATCAGTCGAATAGCAG	coverage=630
modified_base	G	12466	38	+	IPDRatio=1.51	context=CTTGTTGATCCTGCGGATCAGTCGAATAGCAGCGCCTCCCA	coverage=644
modified_base	T	12501	21	+	IPDRatio=1.26	context=CTCCCAGCAGATGCTCTCGATCCGGTTTCATATGGGCCATT	coverage=644
modified_base	A	12511	25	-	IPDRatio=1.31	context=AGTTCAAGGCAATGGCCCATATGAAACCGGATCGAGAGCAT	coverage=636
modified_base	T	12519	31	-	IPDRatio=1.36	context=GCTGTCAGAGTTCAAGGCAATGGCCCATATGAAACCGGATC	coverage=624
modified_base	A	12526	28	-	IPDRatio=1.35	context=GAGATATGCTGTCAGAGTTCAAGGCAATGGCCCATATGAAA	coverage=633
modified_base	T	12531	29	+	IPDRatio=1.38	context=TATGGGCCATTGCCTTGAACTCTGACAGCATATCTCGGCGT	coverage=639
modified_base	C	12532	24	+	IPDRatio=1.28	context=ATGGGCCATTGCCTTGAACTCTGACAGCATATCTCGGCGTT	coverage=619
modified_base	G	12536	25	-	IPDRatio=1.30	context=TATGAACGCCGAGATATGCTGTCAGAGTTCAAGGCAATGGC	coverage=616
modified_base	T	12596	21	-	IPDRatio=1.26	context=GGGCACCTGTACCGAGAGGGTAAGATTAATGCAGACACCTA	coverage=629
modified_base	G	12597	21	-	IPDRatio=1.28	context=AGGGCACCTGTACCGAGAGGGTAAGATTAATGCAGACACCT	coverage=607
modified_base	G	12598	34	-	IPDRatio=1.39	context=AAGGGCACCTGTACCGAGAGGGTAAGATTAATGCAGACACC	coverage=625
modified_base	G	12603	24	-	IPDRatio=1.35	context=TGTTGAAGGGCACCTGTACCGAGAGGGTAAGATTAATGCAG	coverage=640
modified_base	C	12605	24	-	IPDRatio=1.30	context=GGTGTTGAAGGGCACCTGTACCGAGAGGGTAAGATTAATGC	coverage=624
modified_base	A	12660	57	-	IPDRatio=1.63	context=AGACAAGTGGTCTCCGAAAGAGTTACTGAAGAAAGACGCAG	coverage=604
modified_base	C	12695	24	+	IPDRatio=1.31	context=TTGTCTACACCCCGCAACTTCTCGAAGAAAGAGTAAGGACG	coverage=640
modified_base	T	12708	24	+	IPDRatio=1.30	context=GCAACTTCTCGAAGAAAGAGTAAGGACGAGAATAGTTGTTG	coverage=664
modified_base	C	12732	22	-	IPDRatio=1.27	context=TGAGTCGGCTGTAGAGGAAGCCATCAACAACTATTCTCGTC	coverage=690
modified_base	G	12751	23	-	IPDRatio=1.31	context=AGTTCATTAAATTGCAGGCTGAGTCGGCTGTAGAGGAAGCC	coverage=694
modified_base	C	12770	25	+	IPDRatio=1.32	context=TCAGCCTGCAATTTAATGAACTCCCATCTTGCAAGAACTTC	coverage=652
modified_base	G	12799	22	-	IPDRatio=1.30	context=ACACCCCAGCCACCACCGAGGAGATTAAAGAAGTTCTTGCA	coverage=661
modified_base	G	12815	21	+	IPDRatio=1.32	context=ATCTCCTCGGTGGTGGCTGGGGTGTAGCTGTACTGCTCTTT	coverage=654
modified_base	A	12826	40	+	IPDRatio=1.49	context=GGTGGCTGGGGTGTAGCTGTACTGCTCTTTATATTCATTCC	coverage=673
modified_base	T	12831	36	+	IPDRatio=1.40	context=CTGGGGTGTAGCTGTACTGCTCTTTATATTCATTCCACATT	coverage=687
modified_base	T	12842	22	-	IPDRatio=1.32	context=GAGAACAGTATAATGTGGAATGAATATAAAGAGCAGTACAG	coverage=665
modified_base	G	12862	24	-	IPDRatio=1.34	context=CAAATTCAAAGGCTACGTAGGAGAACAGTATAATGTGGAAT	coverage=670
modified_base	G	12863	28	-	IPDRatio=1.46	context=ACAAATTCAAAGGCTACGTAGGAGAACAGTATAATGTGGAA	coverage=672
modified_base	C	12872	24	+	IPDRatio=1.33	context=ATACTGTTCTCCTACGTAGCCTTTGAATTTGTCGGAACGGG	coverage=629
modified_base	T	12883	54	+	IPDRatio=1.55	context=CTACGTAGCCTTTGAATTTGTCGGAACGGGTTGTCTTCTTC	coverage=689
modified_base	C	12907	24	-	IPDRatio=1.30	context=ATCGGTTCTGGAAAACAAGGCACAGAAGAAGACAACCCGTT	coverage=659
modified_base	A	12910	59	-	IPDRatio=1.63	context=AGCATCGGTTCTGGAAAACAAGGCACAGAAGAAGACAACCC	coverage=631
modified_base	A	12911	22	-	IPDRatio=1.29	context=AAGCATCGGTTCTGGAAAACAAGGCACAGAAGAAGACAACC	coverage=684
modified_base	G	12945	25	+	IPDRatio=1.29	context=GATGCTTCCCTTTCGAGCATGCTCAGTTGGTTGCTATACTT	coverage=698
m6A	A	12951	31	-	IPDRatio=1.45	context=ATCAAGAAGTATAGCAACCAACTGAGCATGCTCGAAAGGGA	coverage=614	identificationQv=7
modified_base	G	12972	108	-	IPDRatio=1.91	context=ATGAGTGGCAATGCGAAACGGATCAAGAAGTATAGCAACCA	coverage=638
modified_base	G	12980	40	-	IPDRatio=1.44	context=ATTCTGTGATGAGTGGCAATGCGAAACGGATCAAGAAGTAT	coverage=675
modified_base	T	12981	30	-	IPDRatio=1.36	context=AATTCTGTGATGAGTGGCAATGCGAAACGGATCAAGAAGTA	coverage=668
modified_base	G	12990	25	-	IPDRatio=1.35	context=AATCTTACAAATTCTGTGATGAGTGGCAATGCGAAACGGAT	coverage=683
modified_base	T	13004	25	+	IPDRatio=1.30	context=GCCACTCATCACAGAATTTGTAAGATTGGCAATAGTGTCGC	coverage=704
modified_base	G	13007	27	+	IPDRatio=1.32	context=ACTCATCACAGAATTTGTAAGATTGGCAATAGTGTCGCAGA	coverage=699
modified_base	G	13018	83	+	IPDRatio=1.79	context=AATTTGTAAGATTGGCAATAGTGTCGCAGATTTTAACCTCT	coverage=706
modified_base	C	13022	21	+	IPDRatio=1.26	context=TGTAAGATTGGCAATAGTGTCGCAGATTTTAACCTCTTTTG	coverage=704
modified_base	A	13032	33	+	IPDRatio=1.36	context=GCAATAGTGTCGCAGATTTTAACCTCTTTTGCAACCGGATG	coverage=714
modified_base	G	13035	34	-	IPDRatio=1.40	context=AATCATCCGGTTGCAAAAGAGGTTAAAATCTGCGACACTAT	coverage=674
m6A	A	13045	58	+	IPDRatio=1.80	context=AGATTTTAACCTCTTTTGCAACCGGATGATTACGGCAACCC	coverage=665	identificationQv=63
modified_base	C	13057	32	+	IPDRatio=1.42	context=CTTTTGCAACCGGATGATTACGGCAACCCTCGATATACTTC	coverage=722
modified_base	C	13063	29	+	IPDRatio=1.34	context=CAACCGGATGATTACGGCAACCCTCGATATACTTCCGATAG	coverage=725
m4C	C	13083	41	-	IPDRatio=1.47	context=GACAAAAACCGAGCTGAAAGCTATCGGAAGTATATCGAGGG	coverage=673	identificationQv=4
modified_base	G	13094	23	+	IPDRatio=1.31	context=CTTCCGATAGCTTTCAGCTCGGTTTTTGTCAAGAATGACCA	coverage=712
modified_base	T	13168	21	-	IPDRatio=1.25	context=CGTTCTTGAGGATACCGACCTGACAGAGGAGGACTTAGAGT	coverage=724
modified_base	C	13208	22	+	IPDRatio=1.35	context=GTCATGGAGGAAGCAGACCGCTAGAAGGGTGTCCATGTACG	coverage=718
modified_base	T	13255	30	+	IPDRatio=1.34	context=CCGAGAAGGCCTGATTCGGGTCCATATCCTTCGGAGCATTA	coverage=732
modified_base	A	13294	21	-	IPDRatio=1.34	context=CTACCATCTGAACCAAGTGCATACAATCTGCGTAGCACGTA	coverage=708
modified_base	T	13309	24	+	IPDRatio=1.32	context=TTGTATGCACTTGGTTCAGATGGTAGGCATACGGATAGTTG	coverage=733
modified_base	T	13327	22	+	IPDRatio=1.31	context=GATGGTAGGCATACGGATAGTTGGTCTCTCCATACCGCTGA	coverage=729
modified_base	G	13336	21	-	IPDRatio=1.30	context=CCATGAAGGTCAGCGGTATGGAGAGACCAACTATCCGTATG	coverage=700
modified_base	C	13346	21	-	IPDRatio=1.27	context=CACTCTCGGCCCATGAAGGTCAGCGGTATGGAGAGACCAAC	coverage=727
modified_base	C	13356	46	-	IPDRatio=1.50	context=ATCGAGATCGCACTCTCGGCCCATGAAGGTCAGCGGTATGG	coverage=714
modified_base	G	13391	49	+	IPDRatio=1.57	context=CTCGATAGCAATACCGAGCTGAGTTTTCATGTTAATCTCCT	coverage=711
modified_base	T	13394	39	+	IPDRatio=1.41	context=GATAGCAATACCGAGCTGAGTTTTCATGTTAATCTCCTTTG	coverage=702
modified_base	A	13404	22	+	IPDRatio=1.27	context=CCGAGCTGAGTTTTCATGTTAATCTCCTTTGTAGAATGTGT	coverage=714
modified_base	G	13407	63	-	IPDRatio=1.65	context=ACCACACATTCTACAAAGGAGATTAACATGAAAACTCAGCT	coverage=682
modified_base	G	13498	51	-	IPDRatio=1.52	context=CACTACCTGAACGAGAGAAAGGTAAGGAGAGCCAATAATGG	coverage=691
modified_base	A	13505	31	-	IPDRatio=1.45	context=AGCGGACCACTACCTGAACGAGAGAAAGGTAAGGAGAGCCA	coverage=679
modified_base	G	13532	25	+	IPDRatio=1.35	context=GGTAGTGGTCCGCTCCTCCCGTTGGATCAACAGTATACCCA	coverage=689
modified_base	A	13552	22	+	IPDRatio=1.33	context=GTTGGATCAACAGTATACCCATACAGAGCGTTGTATGCAAC	coverage=664
modified_base	A	13566	24	+	IPDRatio=1.29	context=ATACCCATACAGAGCGTTGTATGCAACATGTTTTGCTGTCT	coverage=685
modified_base	C	13581	39	+	IPDRatio=1.47	context=GTTGTATGCAACATGTTTTGCTGTCTCCCACTTGTCGGGCT	coverage=689
modified_base	G	13588	33	-	IPDRatio=1.42	context=GTCAAGGAGCCCGACAAGTGGGAGACAGCAAAACATGTTGC	coverage=680
modified_base	T	13651	23	+	IPDRatio=1.30	context=CAGGTGTACGAATATTGGCATTTGAAGTATAACACTCCAGC	coverage=684
modified_base	T	13664	25	-	IPDRatio=1.30	context=GCCCAGCACCGTAGCTGGAGTGTTATACTTCAAATGCCAAT	coverage=709
modified_base	A	13666	30	-	IPDRatio=1.40	context=TGGCCCAGCACCGTAGCTGGAGTGTTATACTTCAAATGCCA	coverage=674
modified_base	G	13719	22	+	IPDRatio=1.28	context=CATCCTGTTGATGACGGTATGAGCTACAGCAATCTGACCGA	coverage=676
modified_base	C	13736	27	+	IPDRatio=1.30	context=TATGAGCTACAGCAATCTGACCGATCTCCGGTTCTCCCCGG	coverage=685
modified_base	G	13787	23	-	IPDRatio=1.32	context=TGAGTACAGAAAGCCTTGCAGGTTGTTGGCTGAAGCTGTAT	coverage=705
modified_base	C	13804	25	+	IPDRatio=1.30	context=AACCTGCAAGGCTTTCTGTACTCACACAAGGTGCGCTTGCT	coverage=659
modified_base	C	13847	33	-	IPDRatio=1.44	context=ACCTGTAGTAGAGTTCCAAGCCAGTCCCGGTCAAATCATAG	coverage=687
modified_base	C	13857	40	+	IPDRatio=1.43	context=ACCGGGACTGGCTTGGAACTCTACTACAGGTTCTGTGCCGT	coverage=632
modified_base	A	13924	21	-	IPDRatio=1.27	context=CTCGTTTTGTCGATCCTTCTAGCTTTTATTGGGATGTTCCT	coverage=633
modified_base	G	13926	34	+	IPDRatio=1.45	context=GAACATCCCAATAAAAGCTAGAAGGATCGACAAAACGAGAG	coverage=677
modified_base	T	13964	31	-	IPDRatio=1.37	context=CTTCTTTGTCTAAGGAGGTGTTATGGAAACCTTAGAAGCTC	coverage=685
modified_base	T	13974	34	-	IPDRatio=1.36	context=ACAAGGCGGGCTTCTTTGTCTAAGGAGGTGTTATGGAAACC	coverage=675
m4C	C	13998	79	+	IPDRatio=1.81	context=AAAGAAGCCCGCCTTGTGGGCGGGCTTTATATCACTTGGTT	coverage=660	identificationQv=19
modified_base	T	14007	27	+	IPDRatio=1.33	context=CGCCTTGTGGGCGGGCTTTATATCACTTGGTTATTATAAGC	coverage=676
modified_base	T	14081	21	+	IPDRatio=1.28	context=GGAACTCAACCATCATGGACTGAATGTGAATGTTGCCTTTA	coverage=644
modified_base	G	14082	27	+	IPDRatio=1.32	context=GAACTCAACCATCATGGACTGAATGTGAATGTTGCCTTTAC	coverage=656
modified_base	T	14093	38	+	IPDRatio=1.43	context=TCATGGACTGAATGTGAATGTTGCCTTTACGATCCTTCTGG	coverage=649
modified_base	A	14098	26	-	IPDRatio=1.33	context=AAAATCCAGAAGGATCGTAAAGGCAACATTCACATTCAGTC	coverage=617
modified_base	G	14110	57	-	IPDRatio=1.75	context=GTGAAAAATGCCAAAATCCAGAAGGATCGTAAAGGCAACAT	coverage=676
modified_base	G	14113	26	+	IPDRatio=1.32	context=TTGCCTTTACGATCCTTCTGGATTTTGGCATTTTTCACGAT	coverage=632
modified_base	C	14120	21	-	IPDRatio=1.26	context=CTGTAAGATCGTGAAAAATGCCAAAATCCAGAAGGATCGTA	coverage=670
modified_base	A	14135	58	-	IPDRatio=1.63	context=GGCAAAGGCGCAGGCCTGTAAGATCGTGAAAAATGCCAAAA	coverage=608
modified_base	A	14136	25	-	IPDRatio=1.31	context=TGGCAAAGGCGCAGGCCTGTAAGATCGTGAAAAATGCCAAA	coverage=676
modified_base	G	14138	85	-	IPDRatio=1.75	context=TATGGCAAAGGCGCAGGCCTGTAAGATCGTGAAAAATGCCA	coverage=671
modified_base	G	14145	30	+	IPDRatio=1.35	context=TTTCACGATCTTACAGGCCTGCGCCTTTGCCATAAGCTCCG	coverage=673
modified_base	T	14158	26	-	IPDRatio=1.34	context=CTGGTTGTAAGTCCGGAGCTTATGGCAAAGGCGCAGGCCTG	coverage=660
modified_base	T	14159	60	-	IPDRatio=1.61	context=TCTGGTTGTAAGTCCGGAGCTTATGGCAAAGGCGCAGGCCT	coverage=668
modified_base	T	14170	23	+	IPDRatio=1.31	context=TTTGCCATAAGCTCCGGACTTACAACCAGATCGATGAACCC	coverage=656
modified_base	C	14172	21	+	IPDRatio=1.26	context=TGCCATAAGCTCCGGACTTACAACCAGATCGATGAACCCTG	coverage=641
modified_base	G	14190	31	-	IPDRatio=1.58	context=GGTGTGGGTATCGAAGTGCAGGGTTCATCGATCTGGTTGTA	coverage=650
modified_base	C	14204	44	+	IPDRatio=1.49	context=TGAACCCTGCACTTCGATACCCACACCCGGCTGGGGCCCAG	coverage=650
modified_base	G	14246	29	+	IPDRatio=1.39	context=AGCCATGCTGGGTCATCGTCGAGATAGGTACAAGGTACAGG	coverage=663
modified_base	A	14257	29	+	IPDRatio=1.38	context=GTCATCGTCGAGATAGGTACAAGGTACAGGTTGTGCAGACG	coverage=657
modified_base	A	14293	21	+	IPDRatio=1.29	context=AGACGCACAGCAGTGTTGAAACTCAATTTGCTGATGTGCTT	coverage=589
modified_base	G	14302	31	+	IPDRatio=1.39	context=GCAGTGTTGAAACTCAATTTGCTGATGTGCTTCGCTCCTCG	coverage=675
modified_base	A	14336	32	+	IPDRatio=1.39	context=CTCCTCGGGTTTCGGTTTCAAAACACCCAGTCGTGTAGTTA	coverage=683
modified_base	G	14353	22	+	IPDRatio=1.28	context=TCAAAACACCCAGTCGTGTAGTTAAATTTATAAGTAAGGGC	coverage=676
modified_base	T	14354	24	+	IPDRatio=1.31	context=CAAAACACCCAGTCGTGTAGTTAAATTTATAAGTAAGGGCG	coverage=689
modified_base	A	14357	24	+	IPDRatio=1.31	context=AACACCCAGTCGTGTAGTTAAATTTATAAGTAAGGGCGTCC	coverage=681
modified_base	T	14365	32	-	IPDRatio=1.37	context=CAGTTCATGGACGCCCTTACTTATAAATTTAACTACACGAC	coverage=687
modified_base	C	14372	30	-	IPDRatio=1.39	context=TGTCATCCAGTTCATGGACGCCCTTACTTATAAATTTAACT	coverage=657
modified_base	G	14391	21	-	IPDRatio=1.27	context=CTACTATCCAGATTCGAAGTGTCATCCAGTTCATGGACGCC	coverage=667
modified_base	G	14401	25	-	IPDRatio=1.32	context=TTGGATACTTCTACTATCCAGATTCGAAGTGTCATCCAGTT	coverage=678
modified_base	T	14462	27	+	IPDRatio=1.39	context=AGTCGATTGCAGTGGTCACATTGACAGACTTAGCGTTGAAC	coverage=652
modified_base	T	14478	21	+	IPDRatio=1.26	context=CACATTGACAGACTTAGCGTTGAACATTTTATATCCTCCTT	coverage=640
modified_base	G	14482	26	-	IPDRatio=1.32	context=GAATAAGGAGGATATAAAATGTTCAACGCTAAGTCTGTCAA	coverage=680
modified_base	T	14489	25	+	IPDRatio=1.30	context=ACTTAGCGTTGAACATTTTATATCCTCCTTATTCTTCAGGG	coverage=677
modified_base	G	14492	27	-	IPDRatio=1.34	context=TGTCCCTGAAGAATAAGGAGGATATAAAATGTTCAACGCTA	coverage=674
modified_base	G	14496	39	-	IPDRatio=1.43	context=TATTTGTCCCTGAAGAATAAGGAGGATATAAAATGTTCAAC	coverage=684
modified_base	C	14529	29	+	IPDRatio=1.43	context=GACAAATACACCGCCGATTACCCGGCCAGCGCGAATTAGTT	coverage=681
modified_base	C	14530	37	+	IPDRatio=1.45	context=ACAAATACACCGCCGATTACCCGGCCAGCGCGAATTAGTTT	coverage=677
modified_base	G	14535	24	-	IPDRatio=1.34	context=CTGGTAAACTAATTCGCGCTGGCCGGGTAATCGGCGGTGTA	coverage=691
modified_base	T	14536	37	-	IPDRatio=1.44	context=ACTGGTAAACTAATTCGCGCTGGCCGGGTAATCGGCGGTGT	coverage=696
modified_base	G	14539	21	+	IPDRatio=1.27	context=CCGCCGATTACCCGGCCAGCGCGAATTAGTTTACCAGTTGG	coverage=685
modified_base	C	14540	27	+	IPDRatio=1.34	context=CGCCGATTACCCGGCCAGCGCGAATTAGTTTACCAGTTGGG	coverage=681
modified_base	T	14554	29	-	IPDRatio=1.37	context=TTGCGTGCTCAGTTCCCAACTGGTAAACTAATTCGCGCTGG	coverage=694
modified_base	C	14555	46	-	IPDRatio=1.55	context=CTTGCGTGCTCAGTTCCCAACTGGTAAACTAATTCGCGCTG	coverage=682
modified_base	A	14556	31	-	IPDRatio=1.44	context=CCTTGCGTGCTCAGTTCCCAACTGGTAAACTAATTCGCGCT	coverage=672
modified_base	A	14574	26	+	IPDRatio=1.42	context=AGTTGGGAACTGAGCACGCAAGGTCTTTTTGAAACGACTTT	coverage=634
modified_base	G	14588	29	-	IPDRatio=1.34	context=GACTGTGCAAATTCAAAGTCGTTTCAAAAAGACCTTGCGTG	coverage=705
modified_base	C	14589	43	-	IPDRatio=1.45	context=TGACTGTGCAAATTCAAAGTCGTTTCAAAAAGACCTTGCGT	coverage=697
modified_base	T	14599	21	+	IPDRatio=1.27	context=TTTTTGAAACGACTTTGAATTTGCACAGTCAACCACTTACC	coverage=690
modified_base	G	14614	21	-	IPDRatio=1.32	context=TTTGAGAACTATCGGGGTAAGTGGTTGACTGTGCAAATTCA	coverage=684
modified_base	C	14621	44	+	IPDRatio=1.52	context=GCACAGTCAACCACTTACCCCGATAGTTCTCAAAATTAGTG	coverage=583
modified_base	G	14621	30	-	IPDRatio=1.45	context=CACTAATTTTGAGAACTATCGGGGTAAGTGGTTGACTGTGC	coverage=669
modified_base	A	14624	26	-	IPDRatio=1.30	context=GATCACTAATTTTGAGAACTATCGGGGTAAGTGGTTGACTG	coverage=672
modified_base	A	14638	23	+	IPDRatio=1.30	context=CCCCGATAGTTCTCAAAATTAGTGATCTGGTCCTTACGGGC	coverage=655
modified_base	C	14649	25	+	IPDRatio=1.37	context=CTCAAAATTAGTGATCTGGTCCTTACGGGCTTCAAAGTCAC	coverage=688
modified_base	A	14693	27	-	IPDRatio=1.31	context=GGTGTTCGACCCTGTGCCTCAAGAGATGCTTGAGGTGACGT	coverage=686
modified_base	A	14732	23	-	IPDRatio=1.29	context=GAACTACGTGGTGGACAAGAATGGAAACGCTGTTCTGGTGG	coverage=633
modified_base	T	14789	25	+	IPDRatio=1.31	context=TATCGAAGAACTCTTTGTATTTCTGGAGTCCACTGGAACGC	coverage=669
modified_base	C	14801	21	+	IPDRatio=1.28	context=CTTTGTATTTCTGGAGTCCACTGGAACGCTTACCAGACTCG	coverage=653
modified_base	T	14823	22	-	IPDRatio=1.28	context=GGCGTAGCCCGGAAGGGCTGTACGAGTCTGGTAAGCGTTCC	coverage=645
modified_base	G	14824	25	-	IPDRatio=1.31	context=TGGCGTAGCCCGGAAGGGCTGTACGAGTCTGGTAAGCGTTC	coverage=646
modified_base	A	14839	22	+	IPDRatio=1.29	context=TCGTACAGCCCTTCCGGGCTACGCCACATGATGCCCTCATA	coverage=633
modified_base	C	14840	49	+	IPDRatio=1.48	context=CGTACAGCCCTTCCGGGCTACGCCACATGATGCCCTCATAG	coverage=642
modified_base	T	14873	34	+	IPDRatio=1.39	context=CCTCATAGCCGTTCTGACGATACACGTCGTGAAGGCGTTTG	coverage=655
modified_base	T	14885	38	-	IPDRatio=1.43	context=TTTCGAAGACCTCAAACGCCTTCACGACGTGTATCGTCAGA	coverage=666
modified_base	A	14894	40	+	IPDRatio=1.70	context=ACACGTCGTGAAGGCGTTTGAGGTCTTCGAAAGTAGAGCAG	coverage=656
modified_base	G	14895	23	+	IPDRatio=1.33	context=CACGTCGTGAAGGCGTTTGAGGTCTTCGAAAGTAGAGCAGA	coverage=654
modified_base	T	14897	21	+	IPDRatio=1.26	context=CGTCGTGAAGGCGTTTGAGGTCTTCGAAAGTAGAGCAGAAT	coverage=658
modified_base	C	14898	26	+	IPDRatio=1.32	context=GTCGTGAAGGCGTTTGAGGTCTTCGAAAGTAGAGCAGAATA	coverage=654
modified_base	T	14915	26	-	IPDRatio=1.36	context=TCGCTTCGTCGAGTACGTATTCTGCTCTACTTTCGAAGACC	coverage=639
m6A	A	14931	50	+	IPDRatio=1.56	context=GCAGAATACGTACTCGACGAAGCGAATTTTACCGATCCCGG	coverage=600	identificationQv=6
modified_base	C	14942	45	+	IPDRatio=1.50	context=ACTCGACGAAGCGAATTTTACCGATCCCGGCAACAGTCGCA	coverage=675
modified_base	A	14946	59	-	IPDRatio=1.62	context=AGGCTGCGACTGTTGCCGGGATCGGTAAAATTCGCTTCGTC	coverage=652
modified_base	G	14947	26	-	IPDRatio=1.33	context=AAGGCTGCGACTGTTGCCGGGATCGGTAAAATTCGCTTCGT	coverage=621
modified_base	C	14948	49	+	IPDRatio=1.57	context=CGAAGCGAATTTTACCGATCCCGGCAACAGTCGCAGCCTTG	coverage=673
modified_base	T	14956	32	-	IPDRatio=1.37	context=TTCCAGTTCAAGGCTGCGACTGTTGCCGGGATCGGTAAAAT	coverage=669
modified_base	T	14984	36	-	IPDRatio=1.43	context=CTTGACATTCAAGGAGCGTCTGGTAGACTTCCAGTTCAAGG	coverage=672
modified_base	A	15008	28	-	IPDRatio=1.35	context=CGTATTCGATATCGTGAAAGAAGGCTTGACATTCAAGGAGC	coverage=665
modified_base	A	15026	21	+	IPDRatio=1.27	context=CTTCTTTCACGATATCGAATACGTGAAATTCCATCCGCTTA	coverage=678
modified_base	C	15027	42	+	IPDRatio=1.47	context=TTCTTTCACGATATCGAATACGTGAAATTCCATCCGCTTAC	coverage=681
m6A	A	15044	80	-	IPDRatio=1.73	context=CTTTATTTACGGTCTTCGTAAGCGGATGGAATTTCACGTAT	coverage=616	identificationQv=18
modified_base	G	15054	41	-	IPDRatio=1.57	context=ACAGCACGTCCTTTATTTACGGTCTTCGTAAGCGGATGGAA	coverage=667
modified_base	C	15055	29	-	IPDRatio=1.59	context=GACAGCACGTCCTTTATTTACGGTCTTCGTAAGCGGATGGA	coverage=691
modified_base	T	15066	26	-	IPDRatio=1.33	context=TGAATGAAGTGGACAGCACGTCCTTTATTTACGGTCTTCGT	coverage=686
modified_base	C	15087	30	-	IPDRatio=1.39	context=AGGAGGAGTATGATCGTCTCCTGAATGAAGTGGACAGCACG	coverage=669
modified_base	G	15146	24	+	IPDRatio=1.33	context=AGGCGTCAAGAGCCTTCTCAGCCTTCATCCACTTATCGTAG	coverage=716
modified_base	G	15148	26	-	IPDRatio=1.36	context=GCCTACGATAAGTGGATGAAGGCTGAGAAGGCTCTTGACGC	coverage=678
modified_base	G	15174	32	-	IPDRatio=1.41	context=TCAACTCGGCGGTCAAGCGAGAGGATGCCTACGATAAGTGG	coverage=705
modified_base	A	15175	45	-	IPDRatio=1.78	context=ATCAACTCGGCGGTCAAGCGAGAGGATGCCTACGATAAGTG	coverage=700
modified_base	A	15250	29	-	IPDRatio=1.46	context=GAACTCGAAGAGATCATGCAAGAGGGTGATGTGTGGGACGG	coverage=682
modified_base	C	15252	22	-	IPDRatio=1.30	context=AAGAACTCGAAGAGATCATGCAAGAGGGTGATGTGTGGGAC	coverage=730
modified_base	G	15277	28	+	IPDRatio=1.32	context=ATCTCTTCGAGTTCTTTGATGATGTGCGGTACATTGTAAGG	coverage=741
modified_base	A	15294	33	+	IPDRatio=1.38	context=GATGATGTGCGGTACATTGTAAGGTTTACCCATGCGAGACG	coverage=743
modified_base	A	15295	21	+	IPDRatio=1.34	context=ATGATGTGCGGTACATTGTAAGGTTTACCCATGCGAGACGC	coverage=681
modified_base	G	15296	41	+	IPDRatio=1.48	context=TGATGTGCGGTACATTGTAAGGTTTACCCATGCGAGACGCT	coverage=739
modified_base	C	15303	52	+	IPDRatio=1.54	context=CGGTACATTGTAAGGTTTACCCATGCGAGACGCTAGCGTAA	coverage=733
modified_base	G	15304	26	-	IPDRatio=1.40	context=GTTACGCTAGCGTCTCGCATGGGTAAACCTTACAATGTACC	coverage=709
modified_base	G	15314	23	+	IPDRatio=1.30	context=AAGGTTTACCCATGCGAGACGCTAGCGTAACTACTCCATTG	coverage=743
modified_base	C	15314	23	-	IPDRatio=1.31	context=CAATGGAGTAGTTACGCTAGCGTCTCGCATGGGTAAACCTT	coverage=688
modified_base	A	15317	26	+	IPDRatio=1.32	context=GTTTACCCATGCGAGACGCTAGCGTAACTACTCCATTGGCT	coverage=711
modified_base	T	15328	21	+	IPDRatio=1.25	context=CGAGACGCTAGCGTAACTACTCCATTGGCTTTCTTAGCCAT	coverage=720
modified_base	C	15334	24	-	IPDRatio=1.31	context=CGTTGCATGGCTAAGAAAGCCAATGGAGTAGTTACGCTAGC	coverage=646
modified_base	C	15335	25	-	IPDRatio=1.30	context=GCGTTGCATGGCTAAGAAAGCCAATGGAGTAGTTACGCTAG	coverage=713
modified_base	T	15352	22	-	IPDRatio=1.30	context=CCTAAACTAGACGGCCTGCGTTGCATGGCTAAGAAAGCCAA	coverage=722
modified_base	T	15373	22	-	IPDRatio=1.27	context=TACAAAGAGGGGTATGGCTCTCCTAAACTAGACGGCCTGCG	coverage=724
modified_base	A	15386	47	-	IPDRatio=1.52	context=TGATCCCGCTAAATACAAAGAGGGGTATGGCTCTCCTAAAC	coverage=718
modified_base	C	15402	28	-	IPDRatio=1.36	context=TGCTCGCAAAACCGCTTGATCCCGCTAAATACAAAGAGGGG	coverage=726
modified_base	T	15407	29	-	IPDRatio=1.36	context=GGCTATGCTCGCAAAACCGCTTGATCCCGCTAAATACAAAG	coverage=736
modified_base	C	15421	26	+	IPDRatio=1.31	context=GGATCAAGCGGTTTTGCGAGCATAGCCATAACAGGGAGATC	coverage=726
modified_base	T	15437	25	-	IPDRatio=1.33	context=CAAGGAAGAACTCAACGATCTCCCTGTTATGGCTATGCTCG	coverage=711
modified_base	G	15442	32	+	IPDRatio=1.38	context=ATAGCCATAACAGGGAGATCGTTGAGTTCTTCCTTGGTTGC	coverage=738
modified_base	G	15490	30	-	IPDRatio=1.36	context=TCTGAGGCTCAGTCCAAGGTGAGCAAGCAGTTGGACAAGGG	coverage=727
modified_base	G	15499	31	-	IPDRatio=1.34	context=CAGGCCGTGTCTGAGGCTCAGTCCAAGGTGAGCAAGCAGTT	coverage=716
modified_base	A	15500	30	-	IPDRatio=1.35	context=GCAGGCCGTGTCTGAGGCTCAGTCCAAGGTGAGCAAGCAGT	coverage=706
modified_base	T	15508	21	-	IPDRatio=1.25	context=GTAGAGGAGCAGGCCGTGTCTGAGGCTCAGTCCAAGGTGAG	coverage=715
m4C	C	15525	101	+	IPDRatio=1.87	context=CTCAGACACGGCCTGCTCCTCTACAGAGCGTTTCTGCTTAC	coverage=721	identificationQv=102
modified_base	T	15557	44	+	IPDRatio=1.55	context=TCTGCTTACCAACTCGGATGTTGGTAACCTGAGAGGTCATG	coverage=724
modified_base	A	15573	34	-	IPDRatio=1.53	context=GCAAAGAACATGGAGCCATGACCTCTCAGGTTACCAACATC	coverage=691
modified_base	G	15577	28	+	IPDRatio=1.33	context=TTGGTAACCTGAGAGGTCATGGCTCCATGTTCTTTGCCGTA	coverage=707
modified_base	C	15595	27	-	IPDRatio=1.35	context=TTCAATATTGTCGTGAAATACGGCAAAGAACATGGAGCCAT	coverage=712
modified_base	T	15610	25	-	IPDRatio=1.31	context=GAGGAAGACGGTAGCTTCAATATTGTCGTGAAATACGGCAA	coverage=709
modified_base	A	15611	23	-	IPDRatio=1.36	context=AGAGGAAGACGGTAGCTTCAATATTGTCGTGAAATACGGCA	coverage=660
modified_base	T	15619	33	-	IPDRatio=1.42	context=GTGATCGGAGAGGAAGACGGTAGCTTCAATATTGTCGTGAA	coverage=701
modified_base	G	15620	56	-	IPDRatio=1.62	context=GGTGATCGGAGAGGAAGACGGTAGCTTCAATATTGTCGTGA	coverage=674
modified_base	G	15633	24	-	IPDRatio=1.30	context=AGTGAACTGTAGAGGTGATCGGAGAGGAAGACGGTAGCTTC	coverage=701
modified_base	T	15698	22	+	IPDRatio=1.28	context=GTCCATACAGCCGTTGAAAATAACTCATTGATCCTCCTCGT	coverage=703
modified_base	G	15703	28	-	IPDRatio=1.33	context=CAAATACGAGGAGGATCAATGAGTTATTTTCAACGGCTGTA	coverage=705
m4C	C	15717	72	-	IPDRatio=1.66	context=GATGTTCTTGTCATCAAATACGAGGAGGATCAATGAGTTAT	coverage=685	identificationQv=13
modified_base	G	15728	29	-	IPDRatio=1.32	context=TACGGGAGAATGATGTTCTTGTCATCAAATACGAGGAGGAT	coverage=684
modified_base	G	15743	22	-	IPDRatio=1.32	context=AAGGTCTTAGGCACCTACGGGAGAATGATGTTCTTGTCATC	coverage=651
modified_base	G	15745	42	-	IPDRatio=1.54	context=CGAAGGTCTTAGGCACCTACGGGAGAATGATGTTCTTGTCA	coverage=679
modified_base	G	15765	22	+	IPDRatio=1.27	context=CGTAGGTGCCTAAGACCTTCGTCGAGCCGATATTCGTGCTT	coverage=684
modified_base	T	15814	21	-	IPDRatio=1.30	context=AAATTGTGCTATCTCGGTGGTTGAAGCTGGGATCAAAGTAG	coverage=658
modified_base	C	15838	43	+	IPDRatio=1.45	context=CCGAGATAGCACAATTTTTACAGCAAGAGTGAGTGACGAAC	coverage=649
modified_base	T	15845	26	-	IPDRatio=1.30	context=CTACCCTGTTCGTCACTCACTCTTGCTGTAAAAATTGTGCT	coverage=658
modified_base	G	15848	63	+	IPDRatio=1.73	context=ACAATTTTTACAGCAAGAGTGAGTGACGAACAGGGTAGCCC	coverage=648
modified_base	C	15858	22	+	IPDRatio=1.30	context=CAGCAAGAGTGAGTGACGAACAGGGTAGCCCCTTGGGCGCT	coverage=655
modified_base	T	15892	27	-	IPDRatio=1.34	context=AAACGCACTGAGGGCCCTTATACGCAGCCCTGAGAGCGCCC	coverage=641
modified_base	A	15902	21	-	IPDRatio=1.27	context=ATGCCGAAGAAAACGCACTGAGGGCCCTTATACGCAGCCCT	coverage=635
modified_base	G	15907	25	+	IPDRatio=1.33	context=TGCGTATAAGGGCCCTCAGTGCGTTTTCTTCGGCATGCCTC	coverage=639
modified_base	C	15923	33	-	IPDRatio=1.38	context=TAACCAAGGCAGAGGTGAGGCATGCCGAAGAAAACGCACTG	coverage=617
modified_base	G	15925	24	-	IPDRatio=1.32	context=AGTAACCAAGGCAGAGGTGAGGCATGCCGAAGAAAACGCAC	coverage=630
modified_base	T	15931	21	+	IPDRatio=1.29	context=TTTCTTCGGCATGCCTCACCTCTGCCTTGGTTACTCCCGTT	coverage=631
m6A	A	15937	67	-	IPDRatio=1.73	context=GGACGAAACGGGAGTAACCAAGGCAGAGGTGAGGCATGCCG	coverage=576	identificationQv=24
modified_base	G	15939	27	+	IPDRatio=1.35	context=GCATGCCTCACCTCTGCCTTGGTTACTCCCGTTTCGTCCTC	coverage=605
modified_base	G	15948	29	-	IPDRatio=1.35	context=GGGCCGCTGGAGGACGAAACGGGAGTAACCAAGGCAGAGGT	coverage=622
modified_base	A	15950	27	-	IPDRatio=1.33	context=ACGGGCCGCTGGAGGACGAAACGGGAGTAACCAAGGCAGAG	coverage=585
modified_base	G	15957	21	-	IPDRatio=1.27	context=CACCTAAACGGGCCGCTGGAGGACGAAACGGGAGTAACCAA	coverage=615
modified_base	G	15959	24	-	IPDRatio=1.34	context=AGCACCTAAACGGGCCGCTGGAGGACGAAACGGGAGTAACC	coverage=627
modified_base	T	15995	58	-	IPDRatio=1.56	context=ACCGTATCATCAGTTGCGGGTATAATGCCCTTCCAGAGCAC	coverage=639
modified_base	T	16007	21	+	IPDRatio=1.27	context=GGCATTATACCCGCAACTGATGATACGGTTACGTTTTACTA	coverage=616
modified_base	T	16017	30	-	IPDRatio=1.35	context=GGTGCAGTTCTAGTAAAACGTAACCGTATCATCAGTTGCGG	coverage=618
modified_base	A	16022	23	-	IPDRatio=1.29	context=AGGTTGGTGCAGTTCTAGTAAAACGTAACCGTATCATCAGT	coverage=626
modified_base	C	16028	30	-	IPDRatio=1.39	context=GTTCCAAGGTTGGTGCAGTTCTAGTAAAACGTAACCGTATC	coverage=605
m4C	C	16033	34	-	IPDRatio=1.46	context=TACTCGTTCCAAGGTTGGTGCAGTTCTAGTAAAACGTAACC	coverage=618	identificationQv=13
modified_base	C	16045	54	-	IPDRatio=1.55	context=GTGCAGCGACTCTACTCGTTCCAAGGTTGGTGCAGTTCTAG	coverage=633
modified_base	C	16058	23	+	IPDRatio=1.28	context=AACCTTGGAACGAGTAGAGTCGCTGCACTTAGCGAAGGCCT	coverage=621
modified_base	C	16060	30	+	IPDRatio=1.41	context=CCTTGGAACGAGTAGAGTCGCTGCACTTAGCGAAGGCCTCA	coverage=604
modified_base	G	16077	25	-	IPDRatio=1.33	context=GCTTACATGGAGGCCGCTGAGGCCTTCGCTAAGTGCAGCGA	coverage=617
modified_base	C	16082	26	+	IPDRatio=1.37	context=GCACTTAGCGAAGGCCTCAGCGGCCTCCATGTAAGCTTTAA	coverage=618
modified_base	C	16088	24	+	IPDRatio=1.33	context=AGCGAAGGCCTCAGCGGCCTCCATGTAAGCTTTAATGTGCT	coverage=627
modified_base	C	16089	22	+	IPDRatio=1.26	context=GCGAAGGCCTCAGCGGCCTCCATGTAAGCTTTAATGTGCTT	coverage=610
modified_base	T	16122	21	+	IPDRatio=1.25	context=ATGTGCTTGACCTTCACGACTAACCTCCAATTAGAACCGCG	coverage=626
modified_base	T	16131	28	-	IPDRatio=1.38	context=CGAGGAGATCGCGGTTCTAATTGGAGGTTAGTCGTGAAGGT	coverage=624
modified_base	T	16134	28	-	IPDRatio=1.33	context=CTACGAGGAGATCGCGGTTCTAATTGGAGGTTAGTCGTGAA	coverage=628
modified_base	G	16154	23	+	IPDRatio=1.33	context=AGAACCGCGATCTCCTCGTAGTACCCCTCTTCAGGGCACGC	coverage=608
modified_base	G	16160	33	-	IPDRatio=1.47	context=GAATTCGCGTGCCCTGAAGAGGGGTACTACGAGGAGATCGC	coverage=614
modified_base	G	16173	22	+	IPDRatio=1.29	context=AGTACCCCTCTTCAGGGCACGCGAATTCCATGTAGTACTCG	coverage=619
modified_base	A	16212	25	+	IPDRatio=1.31	context=CGTCAGTGTCTGTCAAATAGACAACGCTAGGCGGGTAATAG	coverage=589
modified_base	A	16219	24	-	IPDRatio=1.30	context=CTTGGAGCTATTACCCGCCTAGCGTTGTCTATTTGACAGAC	coverage=580
modified_base	G	16226	23	+	IPDRatio=1.32	context=AAATAGACAACGCTAGGCGGGTAATAGCTCCAAGTCGGGTC	coverage=594
modified_base	G	16246	21	-	IPDRatio=1.27	context=TAGCGGAGATTGAACACGGAGACCCGACTTGGAGCTATTAC	coverage=616
modified_base	C	16279	26	+	IPDRatio=1.43	context=CTCCGCTACCTTCAAGTTGCCATACACAGTGCGAAGAGTCT	coverage=598
modified_base	T	16280	24	-	IPDRatio=1.31	context=CAGACTCTTCGCACTGTGTATGGCAACTTGAAGGTAGCGGA	coverage=631
modified_base	G	16283	98	-	IPDRatio=1.90	context=CTACAGACTCTTCGCACTGTGTATGGCAACTTGAAGGTAGC	coverage=631
modified_base	C	16303	38	-	IPDRatio=1.41	context=TCGACGATGTGATCGAGGCTCTACAGACTCTTCGCACTGTG	coverage=606
modified_base	C	16305	23	-	IPDRatio=1.44	context=CATCGACGATGTGATCGAGGCTCTACAGACTCTTCGCACTG	coverage=616
modified_base	T	16308	22	+	IPDRatio=1.29	context=TGCGAAGAGTCTGTAGAGCCTCGATCACATCGTCGATGCGC	coverage=619
modified_base	C	16325	34	-	IPDRatio=1.40	context=ACTGAACCCACTGTAATGCGCATCGACGATGTGATCGAGGC	coverage=615
modified_base	G	16327	31	+	IPDRatio=1.39	context=CTCGATCACATCGTCGATGCGCATTACAGTGGGTTCAGTCG	coverage=619
modified_base	T	16330	24	+	IPDRatio=1.36	context=GATCACATCGTCGATGCGCATTACAGTGGGTTCAGTCGGTT	coverage=627
modified_base	C	16338	27	-	IPDRatio=1.33	context=TATGACTGAACCGACTGAACCCACTGTAATGCGCATCGACG	coverage=616
modified_base	T	16343	24	-	IPDRatio=1.29	context=GGAGATATGACTGAACCGACTGAACCCACTGTAATGCGCAT	coverage=627
modified_base	A	16345	23	-	IPDRatio=1.47	context=GAGGAGATATGACTGAACCGACTGAACCCACTGTAATGCGC	coverage=615
modified_base	C	16347	22	-	IPDRatio=1.31	context=AGGAGGAGATATGACTGAACCGACTGAACCCACTGTAATGC	coverage=559
modified_base	G	16348	29	+	IPDRatio=1.39	context=CATTACAGTGGGTTCAGTCGGTTCAGTCATATCTCCTCCTT	coverage=572
modified_base	A	16350	26	-	IPDRatio=1.33	context=CTAAGGAGGAGATATGACTGAACCGACTGAACCCACTGTAA	coverage=636
modified_base	T	16356	27	-	IPDRatio=1.35	context=AGAAAACTAAGGAGGAGATATGACTGAACCGACTGAACCCA	coverage=627
modified_base	T	16361	40	+	IPDRatio=1.47	context=TCAGTCGGTTCAGTCATATCTCCTCCTTAGTTTTCTACTTT	coverage=615
modified_base	T	16367	23	+	IPDRatio=1.29	context=GGTTCAGTCATATCTCCTCCTTAGTTTTCTACTTTACAAAC	coverage=625
modified_base	G	16387	63	-	IPDRatio=1.64	context=TCCTTCGCCGGGGCGATGCCGTTTGTAAAGTAGAAAACTAA	coverage=634
modified_base	C	16388	21	-	IPDRatio=1.28	context=TTCCTTCGCCGGGGCGATGCCGTTTGTAAAGTAGAAAACTA	coverage=577
modified_base	G	16396	26	-	IPDRatio=1.35	context=TGCAAGTGTTCCTTCGCCGGGGCGATGCCGTTTGTAAAGTA	coverage=597
modified_base	A	16426	32	-	IPDRatio=1.41	context=CGTGGGACAAGTGGAGCGGAAAGCCATCAGTGCAAGTGTTC	coverage=622
modified_base	G	16428	43	-	IPDRatio=1.44	context=AGCGTGGGACAAGTGGAGCGGAAAGCCATCAGTGCAAGTGT	coverage=589
modified_base	C	16442	40	+	IPDRatio=1.47	context=GGCTTTCCGCTCCACTTGTCCCACGCTTCAGCTTTAACACT	coverage=612
modified_base	G	16469	52	-	IPDRatio=1.55	context=GTGGTTGCAATCAATCCTAAGACTGTCAGTGTTAAAGCTGA	coverage=634
modified_base	T	16470	23	+	IPDRatio=1.33	context=CAGCTTTAACACTGACAGTCTTAGGATTGATTGCAACCACC	coverage=626
modified_base	G	16489	21	-	IPDRatio=1.32	context=TGGTTATGCTGGTAGGCGAGGTGGTTGCAATCAATCCTAAG	coverage=627
modified_base	G	16490	34	-	IPDRatio=1.43	context=ATGGTTATGCTGGTAGGCGAGGTGGTTGCAATCAATCCTAA	coverage=626
modified_base	A	16542	48	-	IPDRatio=1.57	context=AAGGGATATCGAGATCGGCGACGCAGTAGCATTCTGCCTAG	coverage=611
modified_base	G	16544	25	+	IPDRatio=1.33	context=AGGCAGAATGCTACTGCGTCGCCGATCTCGATATCCCTTCC	coverage=617
modified_base	C	16545	27	+	IPDRatio=1.37	context=GGCAGAATGCTACTGCGTCGCCGATCTCGATATCCCTTCCT	coverage=614
modified_base	A	16572	26	-	IPDRatio=1.54	context=ATGGAGAGTACAAATGAAGGACGTAGCAGGAAGGGATATCG	coverage=613
modified_base	G	16589	34	-	IPDRatio=1.43	context=TTTAATCAAGGGTGCAGATGGAGAGTACAAATGAAGGACGT	coverage=618
modified_base	G	16590	25	-	IPDRatio=1.32	context=TTTTAATCAAGGGTGCAGATGGAGAGTACAAATGAAGGACG	coverage=637
modified_base	G	16595	23	+	IPDRatio=1.28	context=TTCATTTGTACTCTCCATCTGCACCCTTGATTAAAATAACG	coverage=627
modified_base	T	16612	22	-	IPDRatio=1.29	context=GATGATCCCTCGGACTTCGTTATTTTAATCAAGGGTGCAGA	coverage=639
modified_base	G	16614	23	-	IPDRatio=1.28	context=GTGATGATCCCTCGGACTTCGTTATTTTAATCAAGGGTGCA	coverage=647
modified_base	C	16643	21	-	IPDRatio=1.27	context=GCAGGAGTTTCGGGCAAAGGCCTACGGCAGTGATGATCCCT	coverage=635
modified_base	A	16646	26	-	IPDRatio=1.33	context=CGAGCAGGAGTTTCGGGCAAAGGCCTACGGCAGTGATGATC	coverage=602
modified_base	T	16647	21	+	IPDRatio=1.31	context=ATCATCACTGCCGTAGGCCTTTGCCCGAAACTCCTGCTCGT	coverage=629
modified_base	T	16658	46	+	IPDRatio=1.50	context=CGTAGGCCTTTGCCCGAAACTCCTGCTCGTATTTATTCACC	coverage=634
modified_base	C	16663	21	+	IPDRatio=1.27	context=GCCTTTGCCCGAAACTCCTGCTCGTATTTATTCACCGCCTC	coverage=609
modified_base	T	16682	90	+	IPDRatio=1.80	context=GCTCGTATTTATTCACCGCCTCCGGATCACTTTTAACCTCA	coverage=634
modified_base	G	16684	22	-	IPDRatio=1.28	context=CTTGAGGTTAAAAGTGATCCGGAGGCGGTGAATAAATACGA	coverage=644
modified_base	G	16686	24	+	IPDRatio=1.32	context=GTATTTATTCACCGCCTCCGGATCACTTTTAACCTCAAGCT	coverage=627
modified_base	G	16705	26	-	IPDRatio=1.30	context=ATGGAAGACCTCTACCAAGAGCTTGAGGTTAAAAGTGATCC	coverage=649
modified_base	C	16717	28	-	IPDRatio=1.34	context=TTGGGTTGGTTTATGGAAGACCTCTACCAAGAGCTTGAGGT	coverage=646
modified_base	T	16727	32	-	IPDRatio=1.39	context=GACCACGGACTTGGGTTGGTTTATGGAAGACCTCTACCAAG	coverage=653
modified_base	T	16732	21	-	IPDRatio=1.33	context=GCTGCGACCACGGACTTGGGTTGGTTTATGGAAGACCTCTA	coverage=642
modified_base	C	16740	21	+	IPDRatio=1.31	context=TTCCATAAACCAACCCAAGTCCGTGGTCGCAGCCGAAGCCG	coverage=644
modified_base	C	16749	23	+	IPDRatio=1.31	context=CCAACCCAAGTCCGTGGTCGCAGCCGAAGCCGAGAGGTGAC	coverage=644
modified_base	G	16751	24	+	IPDRatio=1.35	context=AACCCAAGTCCGTGGTCGCAGCCGAAGCCGAGAGGTGACCA	coverage=641
modified_base	A	16771	21	+	IPDRatio=1.26	context=GCCGAAGCCGAGAGGTGACCAAGAAGTCCTACCAGCATATT	coverage=644
m4C	C	16782	85	+	IPDRatio=1.80	context=GAGGTGACCAAGAAGTCCTACCAGCATATTGATCTCGTCGC	coverage=639	identificationQv=23
modified_base	C	16783	22	+	IPDRatio=1.36	context=AGGTGACCAAGAAGTCCTACCAGCATATTGATCTCGTCGCT	coverage=568
modified_base	G	16806	22	-	IPDRatio=1.32	context=ACGGTCACAAGTTGGAGTTGGAGAGCGACGAGATCAATATG	coverage=629
modified_base	G	16825	24	+	IPDRatio=1.28	context=TCCAACTCCAACTTGTGACCGTTACGTTTTACTACTTTCAT	coverage=644
modified_base	C	16825	28	-	IPDRatio=1.38	context=ATGAAAGTAGTAAAACGTAACGGTCACAAGTTGGAGTTGGA	coverage=653
modified_base	A	16832	29	-	IPDRatio=1.37	context=AGGGAATATGAAAGTAGTAAAACGTAACGGTCACAAGTTGG	coverage=640
m4C	C	16836	38	+	IPDRatio=1.43	context=CTTGTGACCGTTACGTTTTACTACTTTCATATTCCCTCCTA	coverage=605	identificationQv=4
modified_base	A	16840	25	-	IPDRatio=1.29	context=GCGATAGGAGGGAATATGAAAGTAGTAAAACGTAACGGTCA	coverage=553
modified_base	A	16852	28	-	IPDRatio=1.42	context=TCGCGGGCAGAAGCGATAGGAGGGAATATGAAAGTAGTAAA	coverage=644
modified_base	G	16853	35	-	IPDRatio=1.46	context=GTCGCGGGCAGAAGCGATAGGAGGGAATATGAAAGTAGTAA	coverage=625
modified_base	G	16858	50	-	IPDRatio=1.49	context=CACCCGTCGCGGGCAGAAGCGATAGGAGGGAATATGAAAGT	coverage=671
modified_base	G	16879	55	+	IPDRatio=1.60	context=GCTTCTGCCCGCGACGGGTGGCCACACCGTAAGCTGGCTTG	coverage=662
modified_base	G	16892	43	-	IPDRatio=1.58	context=CGGGCGAGGGTAGCAAGCCAGCTTACGGTGTGGCCACCCGT	coverage=679
modified_base	C	16911	60	+	IPDRatio=1.61	context=GCTGGCTTGCTACCCTCGCCCGTGTTGTGTTTCTTCTGCAC	coverage=605
modified_base	C	16912	21	-	IPDRatio=1.31	context=AGTGCAGAAGAAACACAACACGGGCGAGGGTAGCAAGCCAG	coverage=666
modified_base	G	16976	25	-	IPDRatio=1.34	context=CTAAGGCTCAAGCGTGGATAGATGAAGAGTATGGCAAAGGG	coverage=692
modified_base	C	16980	28	+	IPDRatio=1.33	context=TTGCCATACTCTTCATCTATCCACGCTTGAGCCTTAGCTCG	coverage=695
modified_base	G	16980	32	-	IPDRatio=1.39	context=CGAGCTAAGGCTCAAGCGTGGATAGATGAAGAGTATGGCAA	coverage=666
modified_base	G	16983	50	-	IPDRatio=1.53	context=CAGCGAGCTAAGGCTCAAGCGTGGATAGATGAAGAGTATGG	coverage=681
modified_base	T	17009	60	+	IPDRatio=1.61	context=AGCCTTAGCTCGCTGAGACGTGTGGACAAAGATGTAGTAGC	coverage=680
modified_base	T	17048	25	-	IPDRatio=1.29	context=TCCAGCCTCCGGCCACTTGGTTCATCAAGGATGCATCTGGC	coverage=703
modified_base	G	17058	30	-	IPDRatio=1.37	context=CGTCTGGACTTCCAGCCTCCGGCCACTTGGTTCATCAAGGA	coverage=686
modified_base	C	17059	27	-	IPDRatio=1.33	context=ACGTCTGGACTTCCAGCCTCCGGCCACTTGGTTCATCAAGG	coverage=642
modified_base	C	17085	36	+	IPDRatio=1.41	context=TGGAAGTCCAGACGTGAAAACTCTTCATAGTCGATCACGGT	coverage=687
modified_base	A	17099	21	-	IPDRatio=1.32	context=CTAAGCAGAAGGTGACCGTGATCGACTATGAAGAGTTTTCA	coverage=692
modified_base	C	17100	39	+	IPDRatio=1.46	context=GAAAACTCTTCATAGTCGATCACGGTCACCTTCTGCTTAGC	coverage=707
modified_base	C	17109	22	+	IPDRatio=1.28	context=TCATAGTCGATCACGGTCACCTTCTGCTTAGCCACTGTATA	coverage=663
modified_base	T	17116	28	+	IPDRatio=1.34	context=CGATCACGGTCACCTTCTGCTTAGCCACTGTATACTGCCCT	coverage=721
modified_base	C	17120	21	+	IPDRatio=1.26	context=CACGGTCACCTTCTGCTTAGCCACTGTATACTGCCCTACTA	coverage=699
modified_base	A	17146	40	-	IPDRatio=1.43	context=TGATAAAATCATTGCAAAAGAGTCGGTAGTAGGGCAGTATA	coverage=664
modified_base	G	17183	30	+	IPDRatio=1.34	context=ATCAATCATCTGAGTTGAAAGATCAGAGTTCTTCGAGGTCA	coverage=712
m6A	A	17201	45	-	IPDRatio=1.53	context=AGGAAAGGAGGTAGAAATTGACCTCGAAGAACTCTGATCTT	coverage=671	identificationQv=5
modified_base	G	17212	23	-	IPDRatio=1.32	context=GATACTGGACTAGGAAAGGAGGTAGAAATTGACCTCGAAGA	coverage=681
modified_base	A	17238	21	+	IPDRatio=1.26	context=TCCTAGTCCAGTATCTGCAAAGAAGCTATCGAGACTCAGAG	coverage=622
modified_base	G	17263	25	+	IPDRatio=1.37	context=CTATCGAGACTCAGAGCGTGGTATTGAGACACTTTGTAACC	coverage=656
modified_base	T	17264	25	+	IPDRatio=1.34	context=TATCGAGACTCAGAGCGTGGTATTGAGACACTTTGTAACCA	coverage=680
modified_base	C	17302	21	-	IPDRatio=1.27	context=AAGGTGGAAGAGGCTGCTAACAGCCTACTGAAGTGCGGTGG	coverage=673
modified_base	G	17332	25	-	IPDRatio=1.30	context=CTAGGGGCTTGCTGGAGACTGACAGATGATAAGGTGGAAGA	coverage=688
modified_base	G	17339	37	-	IPDRatio=1.52	context=AGTACTCCTAGGGGCTTGCTGGAGACTGACAGATGATAAGG	coverage=674
modified_base	G	17364	25	-	IPDRatio=1.35	context=CGCCAAGTGTAGATCAGTTAGCTGAAGTACTCCTAGGGGCT	coverage=685
modified_base	C	17376	32	+	IPDRatio=1.37	context=TACTTCAGCTAACTGATCTACACTTGGCGGGTTCTCAACCC	coverage=650
modified_base	C	17403	28	+	IPDRatio=1.38	context=CGGGTTCTCAACCCATAGCCCCATTCTATGGTCAGGCTCGT	coverage=646
modified_base	G	17451	32	-	IPDRatio=1.40	context=GTGTATCAATGAGCAACCTAGTATGGGAGCTTGTATGGGAA	coverage=693
modified_base	G	17461	35	-	IPDRatio=1.39	context=TAAGAAGGAGGTGTATCAATGAGCAACCTAGTATGGGAGCT	coverage=708
modified_base	A	17473	48	-	IPDRatio=1.79	context=GTATTCTATCCGTAAGAAGGAGGTGTATCAATGAGCAACCT	coverage=679
modified_base	G	17474	24	-	IPDRatio=1.35	context=TGTATTCTATCCGTAAGAAGGAGGTGTATCAATGAGCAACC	coverage=661
modified_base	C	17475	27	+	IPDRatio=1.35	context=GTTGCTCATTGATACACCTCCTTCTTACGGATAGAATACAT	coverage=615
modified_base	A	17485	21	+	IPDRatio=1.34	context=GATACACCTCCTTCTTACGGATAGAATACATAACCCACTCG	coverage=642
modified_base	A	17497	34	+	IPDRatio=1.45	context=TCTTACGGATAGAATACATAACCCACTCGTCTTTTCCTGTC	coverage=616
modified_base	A	17503	40	-	IPDRatio=1.51	context=CGGGAAGACAGGAAAAGACGAGTGGGTTATGTATTCTATCC	coverage=660
modified_base	G	17528	23	+	IPDRatio=1.32	context=TTTTCCTGTCTTCCCGCACGGAATGTCTACTTCACACTCTG	coverage=644
modified_base	C	17546	21	+	IPDRatio=1.28	context=CGGAATGTCTACTTCACACTCTGCATTTACAATCAGGCCTG	coverage=647
modified_base	C	17562	24	-	IPDRatio=1.41	context=CTTGATTGCATCGTAGCAGGCCTGATTGTAAATGCAGAGTG	coverage=661
modified_base	G	17563	45	-	IPDRatio=1.57	context=TCTTGATTGCATCGTAGCAGGCCTGATTGTAAATGCAGAGT	coverage=630
modified_base	G	17594	24	-	IPDRatio=1.33	context=ACCCGGGACTACCAGAGCCAGACGAGGAGCTTCTTGATTGC	coverage=670
modified_base	G	17612	21	+	IPDRatio=1.31	context=GTCTGGCTCTGGTAGTCCCGGGTAGGACGATACAACCCTGC	coverage=640
modified_base	A	17621	24	+	IPDRatio=1.32	context=TGGTAGTCCCGGGTAGGACGATACAACCCTGCGGATAGTCT	coverage=652
modified_base	C	17678	24	-	IPDRatio=1.36	context=ACTACAGTGGAGAGTTCGATCTCCACATGCTTGGGGTACTG	coverage=637
modified_base	T	17701	26	+	IPDRatio=1.33	context=CGAACTCTCCACTGTAGTCGTCCCAGAGTTGTCCAAATATC	coverage=656
modified_base	G	17711	34	+	IPDRatio=1.39	context=ACTGTAGTCGTCCCAGAGTTGTCCAAATATCACCCATACAC	coverage=648
modified_base	T	17717	40	-	IPDRatio=1.47	context=TGAATAGTGTATGGGTGATATTTGGACAACTCTGGGACGAC	coverage=653
modified_base	A	17730	33	+	IPDRatio=1.40	context=TGTCCAAATATCACCCATACACTATTCATACCTAGTAATCC	coverage=630
modified_base	T	17732	42	+	IPDRatio=1.46	context=TCCAAATATCACCCATACACTATTCATACCTAGTAATCCTC	coverage=647
modified_base	G	17759	37	-	IPDRatio=1.46	context=TGCCTAATGGACACCAACAAGCTGAAGGAGGATTACTAGGT	coverage=654
modified_base	T	17763	24	+	IPDRatio=1.34	context=AGTAATCCTCCTTCAGCTTGTTGGTGTCCATTAGGCAGCCT	coverage=649
modified_base	T	17764	28	+	IPDRatio=1.37	context=GTAATCCTCCTTCAGCTTGTTGGTGTCCATTAGGCAGCCTC	coverage=616
modified_base	C	17784	23	+	IPDRatio=1.33	context=TGGTGTCCATTAGGCAGCCTCCTTCTTCTTGTCCAGCAACT	coverage=653
modified_base	T	17792	21	+	IPDRatio=1.32	context=ATTAGGCAGCCTCCTTCTTCTTGTCCAGCAACTTAAGGCAT	coverage=653
modified_base	G	17794	42	+	IPDRatio=1.44	context=TAGGCAGCCTCCTTCTTCTTGTCCAGCAACTTAAGGCATCG	coverage=642
modified_base	G	17800	34	-	IPDRatio=1.45	context=TGCAAACGATGCCTTAAGTTGCTGGACAAGAAGAAGGAGGC	coverage=645
modified_base	T	17805	21	+	IPDRatio=1.25	context=CTTCTTCTTGTCCAGCAACTTAAGGCATCGTTTGCAGGTGA	coverage=631
m6A	A	17812	60	-	IPDRatio=1.61	context=AATCATATCACCTGCAAACGATGCCTTAAGTTGCTGGACAA	coverage=635	identificationQv=13
modified_base	T	17815	32	+	IPDRatio=1.36	context=TCCAGCAACTTAAGGCATCGTTTGCAGGTGATATGATTGCG	coverage=645
modified_base	A	17820	49	+	IPDRatio=1.62	context=CAACTTAAGGCATCGTTTGCAGGTGATATGATTGCGGTAGC	coverage=639
modified_base	A	17827	26	+	IPDRatio=1.31	context=AGGCATCGTTTGCAGGTGATATGATTGCGGTAGCGGGAGAA	coverage=641
modified_base	G	17836	23	+	IPDRatio=1.36	context=TTGCAGGTGATATGATTGCGGTAGCGGGAGAAGTTCTTCTC	coverage=626
modified_base	T	17837	26	+	IPDRatio=1.37	context=TGCAGGTGATATGATTGCGGTAGCGGGAGAAGTTCTTCTCC	coverage=649
modified_base	G	17856	23	-	IPDRatio=1.32	context=GCACCGATGGCGACTTCGAGGAGAAGAACTTCTCCCGCTAC	coverage=631
modified_base	C	17872	40	-	IPDRatio=1.46	context=TATGACGTCTTCTGTGGCACCGATGGCGACTTCGAGGAGAA	coverage=574
modified_base	G	17879	24	-	IPDRatio=1.35	context=AGAACCATATGACGTCTTCTGTGGCACCGATGGCGACTTCG	coverage=657
modified_base	A	17893	35	-	IPDRatio=1.46	context=GAAGCGGACAGTGAAGAACCATATGACGTCTTCTGTGGCAC	coverage=643
modified_base	C	17894	21	-	IPDRatio=1.27	context=AGAAGCGGACAGTGAAGAACCATATGACGTCTTCTGTGGCA	coverage=634
modified_base	C	17945	29	-	IPDRatio=1.36	context=GAAGTGAATGGCGACGCGAACAGTTCACTACGACGAGTGGG	coverage=645
modified_base	T	17952	24	+	IPDRatio=1.31	context=GTCGTAGTGAACTGTTCGCGTCGCCATTCACTTCACCTCGA	coverage=669
modified_base	A	17969	31	-	IPDRatio=1.51	context=CCTCCAGCAAGCCGGAATCGAGGTGAAGTGAATGGCGACGC	coverage=646
modified_base	G	17975	34	-	IPDRatio=1.46	context=AGAAGCCCTCCAGCAAGCCGGAATCGAGGTGAAGTGAATGG	coverage=617
modified_base	G	17982	23	+	IPDRatio=1.28	context=CTTCACCTCGATTCCGGCTTGCTGGAGGGCTTCTTTTGCCT	coverage=685
modified_base	C	17986	21	-	IPDRatio=1.27	context=GAGAAGGCAAAAGAAGCCCTCCAGCAAGCCGGAATCGAGGT	coverage=662
modified_base	A	18007	39	-	IPDRatio=1.44	context=CACGCGTTCAACGACGCCATAGAGAAGGCAAAAGAAGCCCT	coverage=660
modified_base	G	18010	23	+	IPDRatio=1.31	context=GCTTCTTTTGCCTTCTCTATGGCGTCGTTGAACGCGTGACA	coverage=681
modified_base	G	18023	24	+	IPDRatio=1.34	context=TCTCTATGGCGTCGTTGAACGCGTGACATTCATGCTTGGTT	coverage=690
modified_base	C	18024	56	+	IPDRatio=1.67	context=CTCTATGGCGTCGTTGAACGCGTGACATTCATGCTTGGTTA	coverage=671
modified_base	C	18027	24	-	IPDRatio=1.30	context=ACGTAACCAAGCATGAATGTCACGCGTTCAACGACGCCATA	coverage=655
modified_base	G	18029	23	-	IPDRatio=1.27	context=GTACGTAACCAAGCATGAATGTCACGCGTTCAACGACGCCA	coverage=652
modified_base	T	18032	30	+	IPDRatio=1.40	context=CGTCGTTGAACGCGTGACATTCATGCTTGGTTACGTACATG	coverage=648
modified_base	T	18035	22	+	IPDRatio=1.27	context=CGTTGAACGCGTGACATTCATGCTTGGTTACGTACATGCTG	coverage=678
modified_base	A	18039	24	-	IPDRatio=1.29	context=CATACAGCATGTACGTAACCAAGCATGAATGTCACGCGTTC	coverage=657
modified_base	C	18041	29	-	IPDRatio=1.32	context=CTCATACAGCATGTACGTAACCAAGCATGAATGTCACGCGT	coverage=656
modified_base	A	18044	22	+	IPDRatio=1.42	context=CGTGACATTCATGCTTGGTTACGTACATGCTGTATGAGCGC	coverage=668
modified_base	T	18048	27	-	IPDRatio=1.33	context=CAAAGCGCTCATACAGCATGTACGTAACCAAGCATGAATGT	coverage=656
modified_base	C	18059	52	-	IPDRatio=1.53	context=GGAGTTGCCTGCAAAGCGCTCATACAGCATGTACGTAACCA	coverage=651
modified_base	G	18081	37	-	IPDRatio=1.42	context=CTAGCCGCGCGGCTCTGATGGTGGAGTTGCCTGCAAAGCGC	coverage=634
modified_base	C	18089	27	-	IPDRatio=1.35	context=TTGGCAAGCTAGCCGCGCGGCTCTGATGGTGGAGTTGCCTG	coverage=646
modified_base	G	18090	23	-	IPDRatio=1.30	context=CTTGGCAAGCTAGCCGCGCGGCTCTGATGGTGGAGTTGCCT	coverage=634
modified_base	C	18092	31	-	IPDRatio=1.42	context=CGCTTGGCAAGCTAGCCGCGCGGCTCTGATGGTGGAGTTGC	coverage=654
modified_base	G	18098	43	-	IPDRatio=1.60	context=ATTTGACGCTTGGCAAGCTAGCCGCGCGGCTCTGATGGTGG	coverage=651
modified_base	G	18111	29	-	IPDRatio=1.35	context=AGCGCGCAGTCGCATTTGACGCTTGGCAAGCTAGCCGCGCG	coverage=650
modified_base	C	18126	32	+	IPDRatio=1.42	context=CCAAGCGTCAAATGCGACTGCGCGCTTTGATTTAAGAACTT	coverage=655
modified_base	G	18127	26	+	IPDRatio=1.34	context=CAAGCGTCAAATGCGACTGCGCGCTTTGATTTAAGAACTTC	coverage=659
modified_base	G	18150	24	-	IPDRatio=1.30	context=TTGAAGCGTGGTGGAGGTCCGCCGAAGTTCTTAAATCAAAG	coverage=657
modified_base	T	18156	29	+	IPDRatio=1.34	context=TTTAAGAACTTCGGCGGACCTCCACCACGCTTCAAACTCGT	coverage=660
modified_base	T	18171	24	-	IPDRatio=1.30	context=TGCGGAGTATGAGAGACGAGTTTGAAGCGTGGTGGAGGTCC	coverage=671
modified_base	T	18196	37	+	IPDRatio=1.52	context=TCTCTCATACTCCGCAATCCTCCTGAATCTCTTTTAGCAGC	coverage=664
modified_base	C	18197	26	+	IPDRatio=1.59	context=CTCTCATACTCCGCAATCCTCCTGAATCTCTTTTAGCAGCT	coverage=663
modified_base	A	18201	23	+	IPDRatio=1.29	context=CATACTCCGCAATCCTCCTGAATCTCTTTTAGCAGCTCGGA	coverage=661
modified_base	A	18203	24	-	IPDRatio=1.31	context=CTTCCGAGCTGCTAAAAGAGATTCAGGAGGATTGCGGAGTA	coverage=640
modified_base	G	18213	112	-	IPDRatio=1.90	context=TCGGTTATGCCTTCCGAGCTGCTAAAAGAGATTCAGGAGGA	coverage=656
modified_base	G	18218	22	-	IPDRatio=1.30	context=CGCTGTCGGTTATGCCTTCCGAGCTGCTAAAAGAGATTCAG	coverage=660
modified_base	T	18227	21	+	IPDRatio=1.26	context=TTTTAGCAGCTCGGAAGGCATAACCGACAGCGCCAGTTCCT	coverage=662
modified_base	C	18253	41	-	IPDRatio=1.45	context=TGTTGAGGATTACATCCATGCTCTGGAGGAACTGGCGCTGT	coverage=641
modified_base	T	18263	22	-	IPDRatio=1.27	context=AGTGGAAATATGTTGAGGATTACATCCATGCTCTGGAGGAA	coverage=645
modified_base	T	18264	22	-	IPDRatio=1.33	context=GAGTGGAAATATGTTGAGGATTACATCCATGCTCTGGAGGA	coverage=653
modified_base	T	18265	22	+	IPDRatio=1.30	context=CCTCCAGAGCATGGATGTAATCCTCAACATATTTCCACTCC	coverage=650
modified_base	T	18270	31	-	IPDRatio=1.39	context=AGAAAGGAGTGGAAATATGTTGAGGATTACATCCATGCTCT	coverage=590
modified_base	G	18272	21	-	IPDRatio=1.24	context=TCAGAAAGGAGTGGAAATATGTTGAGGATTACATCCATGCT	coverage=659
modified_base	G	18284	71	-	IPDRatio=1.70	context=ACCTTCAGAAGATCAGAAAGGAGTGGAAATATGTTGAGGAT	coverage=631
modified_base	G	18285	25	-	IPDRatio=1.33	context=TACCTTCAGAAGATCAGAAAGGAGTGGAAATATGTTGAGGA	coverage=650
modified_base	A	18293	25	-	IPDRatio=1.32	context=AAGGCGTGTACCTTCAGAAGATCAGAAAGGAGTGGAAATAT	coverage=648
modified_base	T	18296	37	+	IPDRatio=1.42	context=TTTCCACTCCTTTCTGATCTTCTGAAGGTACACGCCTTCTT	coverage=649
modified_base	G	18326	45	-	IPDRatio=1.52	context=AACTGAAGGGTCAGGCTATTGACAACAGTAAAGAAGGCGTG	coverage=653
modified_base	T	18330	32	-	IPDRatio=1.37	context=CAGGAACTGAAGGGTCAGGCTATTGACAACAGTAAAGAAGG	coverage=643
modified_base	C	18347	23	+	IPDRatio=1.35	context=AATAGCCTGACCCTTCAGTTCCTGCATTAGTTCTAACATCT	coverage=635
modified_base	C	18351	27	+	IPDRatio=1.35	context=GCCTGACCCTTCAGTTCCTGCATTAGTTCTAACATCTTGTA	coverage=616
modified_base	T	18358	30	+	IPDRatio=1.38	context=CCTTCAGTTCCTGCATTAGTTCTAACATCTTGTATATCCTC	coverage=617
modified_base	C	18359	43	+	IPDRatio=1.75	context=CTTCAGTTCCTGCATTAGTTCTAACATCTTGTATATCCTCC	coverage=614
modified_base	T	18360	41	+	IPDRatio=1.46	context=TTCAGTTCCTGCATTAGTTCTAACATCTTGTATATCCTCCT	coverage=625
modified_base	G	18375	21	-	IPDRatio=1.30	context=CATTTTTTCGGCCAAAGGAGGATATACAAGATGTTAGAACT	coverage=624
modified_base	G	18379	27	-	IPDRatio=1.33	context=CGGCCATTTTTTCGGCCAAAGGAGGATATACAAGATGTTAG	coverage=647
modified_base	C	18385	32	+	IPDRatio=1.38	context=TCTTGTATATCCTCCTTTGGCCGAAAAAATGGCCGGCGACT	coverage=632
modified_base	G	18385	23	-	IPDRatio=1.33	context=AGTCGCCGGCCATTTTTTCGGCCAAAGGAGGATATACAAGA	coverage=616
modified_base	C	18400	27	-	IPDRatio=1.34	context=TCAGGCCGGGACAGTAGTCGCCGGCCATTTTTTCGGCCAAA	coverage=660
modified_base	G	18414	50	+	IPDRatio=1.68	context=TGGCCGGCGACTACTGTCCCGGCCTGATGATACTACTCTGA	coverage=635
modified_base	G	18415	47	+	IPDRatio=1.84	context=GGCCGGCGACTACTGTCCCGGCCTGATGATACTACTCTGAA	coverage=599
modified_base	T	18424	24	+	IPDRatio=1.34	context=CTACTGTCCCGGCCTGATGATACTACTCTGAAATTTCTTCC	coverage=632
modified_base	T	18436	28	-	IPDRatio=1.33	context=ACGCCTTGCAATGGAAGAAATTTCAGAGTAGTATCATCAGG	coverage=655
modified_base	T	18438	24	+	IPDRatio=1.31	context=TGATGATACTACTCTGAAATTTCTTCCATTGCAAGGCGTTT	coverage=646
modified_base	G	18443	31	-	IPDRatio=1.38	context=AAAAGAAACGCCTTGCAATGGAAGAAATTTCAGAGTAGTAT	coverage=620
modified_base	G	18444	35	-	IPDRatio=1.41	context=GAAAAGAAACGCCTTGCAATGGAAGAAATTTCAGAGTAGTA	coverage=664
m4C	C	18452	55	-	IPDRatio=1.58	context=ATTTCTTTGAAAAGAAACGCCTTGCAATGGAAGAAATTTCA	coverage=639	identificationQv=23
modified_base	T	18466	22	-	IPDRatio=1.28	context=AGACAAGCTCAGCGATTTCTTTGAAAAGAAACGCCTTGCAA	coverage=681
modified_base	G	18474	22	+	IPDRatio=1.26	context=CGTTTCTTTTCAAAGAAATCGCTGAGCTTGTCTTCTAGCTC	coverage=673
modified_base	T	18476	34	+	IPDRatio=1.38	context=TTTCTTTTCAAAGAAATCGCTGAGCTTGTCTTCTAGCTCTT	coverage=671
modified_base	G	18477	35	+	IPDRatio=1.39	context=TTCTTTTCAAAGAAATCGCTGAGCTTGTCTTCTAGCTCTTC	coverage=675
modified_base	G	18500	25	-	IPDRatio=1.32	context=GGGAAGAGCTTTACATCGGTGGCGAAGAGCTAGAAGACAAG	coverage=686
modified_base	C	18502	23	+	IPDRatio=1.29	context=TGTCTTCTAGCTCTTCGCCACCGATGTAAAGCTCTTCCCCT	coverage=681
modified_base	T	18508	24	+	IPDRatio=1.27	context=CTAGCTCTTCGCCACCGATGTAAAGCTCTTCCCCTGCCTTT	coverage=682
modified_base	G	18515	21	-	IPDRatio=1.29	context=AGCGTGTAAAGGCAGGGGAAGAGCTTTACATCGGTGGCGAA	coverage=665
modified_base	T	18516	21	+	IPDRatio=1.28	context=TCGCCACCGATGTAAAGCTCTTCCCCTGCCTTTACACGCTC	coverage=684
modified_base	G	18532	22	-	IPDRatio=1.31	context=GACTGAGAAGGAGCTAGAGCGTGTAAAGGCAGGGGAAGAGC	coverage=686
modified_base	A	18537	21	-	IPDRatio=1.27	context=TTCTTGACTGAGAAGGAGCTAGAGCGTGTAAAGGCAGGGGA	coverage=662
modified_base	T	18538	25	-	IPDRatio=1.32	context=CTTCTTGACTGAGAAGGAGCTAGAGCGTGTAAAGGCAGGGG	coverage=689
modified_base	G	18542	22	-	IPDRatio=1.29	context=GTGACTTCTTGACTGAGAAGGAGCTAGAGCGTGTAAAGGCA	coverage=674
modified_base	G	18552	26	-	IPDRatio=1.34	context=CACGTCTACAGTGACTTCTTGACTGAGAAGGAGCTAGAGCG	coverage=686
modified_base	C	18562	27	+	IPDRatio=1.35	context=CCTTCTCAGTCAAGAAGTCACTGTAGACGTGATCTACCCAT	coverage=664
modified_base	T	18568	22	-	IPDRatio=1.31	context=CGATAAATGGGTAGATCACGTCTACAGTGACTTCTTGACTG	coverage=676
modified_base	A	18582	22	-	IPDRatio=1.28	context=AGCTCAGCGTGGTGCGATAAATGGGTAGATCACGTCTACAG	coverage=634
modified_base	C	18588	42	-	IPDRatio=1.50	context=GCGTTTAGCTCAGCGTGGTGCGATAAATGGGTAGATCACGT	coverage=682
modified_base	C	18600	26	-	IPDRatio=1.31	context=CTGAGGAATGCAGCGTTTAGCTCAGCGTGGTGCGATAAATG	coverage=642
modified_base	G	18606	27	-	IPDRatio=1.32	context=AATAGCCTGAGGAATGCAGCGTTTAGCTCAGCGTGGTGCGA	coverage=675
modified_base	G	18608	56	-	IPDRatio=1.76	context=GGAATAGCCTGAGGAATGCAGCGTTTAGCTCAGCGTGGTGC	coverage=685
modified_base	A	18617	22	-	IPDRatio=1.26	context=CTGATTTCAGGAATAGCCTGAGGAATGCAGCGTTTAGCTCA	coverage=648
modified_base	G	18618	25	-	IPDRatio=1.35	context=GCTGATTTCAGGAATAGCCTGAGGAATGCAGCGTTTAGCTC	coverage=665
modified_base	T	18624	21	-	IPDRatio=1.28	context=ATATCTGCTGATTTCAGGAATAGCCTGAGGAATGCAGCGTT	coverage=659
modified_base	C	18640	26	-	IPDRatio=1.33	context=GCCTTCTTTTGGCGTTATATCTGCTGATTTCAGGAATAGCC	coverage=631
modified_base	T	18656	24	-	IPDRatio=1.28	context=ATTTCATGATCCACGCGCCTTCTTTTGGCGTTATATCTGCT	coverage=646
modified_base	C	18660	23	+	IPDRatio=1.32	context=GATATAACGCCAAAAGAAGGCGCGTGGATCATGAAATATGT	coverage=640
m6A	A	18667	20	+	IPDRatio=1.27	context=CGCCAAAAGAAGGCGCGTGGATCATGAAATATGTGAACTGG	coverage=621	identificationQv=341
m4C	C	18669	68	+	IPDRatio=1.69	context=CCAAAAGAAGGCGCGTGGATCATGAAATATGTGAACTGGTT	coverage=642	identificationQv=87
modified_base	T	18678	36	+	IPDRatio=1.41	context=GGCGCGTGGATCATGAAATATGTGAACTGGTTGATCTCAAC	coverage=644
m4C	C	18679	28	-	IPDRatio=1.36	context=CGTTGAGATCAACCAGTTCACATATTTCATGATCCACGCGC	coverage=638	identificationQv=57
modified_base	C	18684	25	+	IPDRatio=1.33	context=TGGATCATGAAATATGTGAACTGGTTGATCTCAACGGAGTC	coverage=630
modified_base	C	18687	30	-	IPDRatio=1.34	context=TGCGACTCCGTTGAGATCAACCAGTTCACATATTTCATGAT	coverage=652
modified_base	G	18698	44	-	IPDRatio=1.45	context=TCGCGCTAGCCTGCGACTCCGTTGAGATCAACCAGTTCACA	coverage=652
modified_base	G	18699	34	+	IPDRatio=1.46	context=GTGAACTGGTTGATCTCAACGGAGTCGCAGGCTAGCGCGAT	coverage=615
modified_base	A	18701	24	+	IPDRatio=1.35	context=GAACTGGTTGATCTCAACGGAGTCGCAGGCTAGCGCGATGG	coverage=617
modified_base	C	18704	25	+	IPDRatio=1.31	context=CTGGTTGATCTCAACGGAGTCGCAGGCTAGCGCGATGGCAG	coverage=620
modified_base	G	18713	23	+	IPDRatio=1.29	context=CTCAACGGAGTCGCAGGCTAGCGCGATGGCAGTCATGGCAG	coverage=640
modified_base	G	18721	21	+	IPDRatio=1.30	context=AGTCGCAGGCTAGCGCGATGGCAGTCATGGCAGACGCACAC	coverage=607
modified_base	C	18730	22	-	IPDRatio=1.31	context=CGAAGGTGAGTGTGCGTCTGCCATGACTGCCATCGCGCTAG	coverage=646
modified_base	G	18773	35	+	IPDRatio=1.43	context=ACGGGCATGCACTGGAGCTTGACACTCCTTGATCGCTCGGA	coverage=643
modified_base	T	18774	21	-	IPDRatio=1.28	context=ATCCGAGCGATCAAGGAGTGTCAAGCTCCAGTGCATGCCCG	coverage=645
modified_base	A	18782	24	-	IPDRatio=1.29	context=ACGCTATAATCCGAGCGATCAAGGAGTGTCAAGCTCCAGTG	coverage=658
modified_base	C	18783	35	-	IPDRatio=1.38	context=AACGCTATAATCCGAGCGATCAAGGAGTGTCAAGCTCCAGT	coverage=657
modified_base	A	18802	28	-	IPDRatio=1.35	context=TGGACAGGTAGAGACCGCCAACGCTATAATCCGAGCGATCA	coverage=614
modified_base	C	18805	23	-	IPDRatio=1.27	context=CGGTGGACAGGTAGAGACCGCCAACGCTATAATCCGAGCGA	coverage=659
modified_base	A	18811	30	-	IPDRatio=1.35	context=CGGATGCGGTGGACAGGTAGAGACCGCCAACGCTATAATCC	coverage=625
modified_base	T	18814	27	-	IPDRatio=1.37	context=TAACGGATGCGGTGGACAGGTAGAGACCGCCAACGCTATAA	coverage=651
modified_base	A	18832	25	-	IPDRatio=1.30	context=TGAAGTGTACATCACCATTAACGGATGCGGTGGACAGGTAG	coverage=619
modified_base	T	18835	27	-	IPDRatio=1.31	context=TGATGAAGTGTACATCACCATTAACGGATGCGGTGGACAGG	coverage=658
modified_base	T	18836	70	+	IPDRatio=1.68	context=CTGTCCACCGCATCCGTTAATGGTGATGTACACTTCATCAT	coverage=633
modified_base	G	18838	22	+	IPDRatio=1.29	context=GTCCACCGCATCCGTTAATGGTGATGTACACTTCATCATTC	coverage=627
modified_base	T	18845	29	-	IPDRatio=1.33	context=CAGGTCAGAATGATGAAGTGTACATCACCATTAACGGATGC	coverage=640
modified_base	C	18846	30	+	IPDRatio=1.35	context=CATCCGTTAATGGTGATGTACACTTCATCATTCTGACCTGC	coverage=621
modified_base	G	18846	22	-	IPDRatio=1.31	context=GCAGGTCAGAATGATGAAGTGTACATCACCATTAACGGATG	coverage=646
modified_base	G	18854	21	-	IPDRatio=1.28	context=TTGAAAATGCAGGTCAGAATGATGAAGTGTACATCACCATT	coverage=658
modified_base	T	18857	30	+	IPDRatio=1.40	context=GGTGATGTACACTTCATCATTCTGACCTGCATTTTCAAGGG	coverage=612
modified_base	C	18865	38	-	IPDRatio=1.40	context=GCTTTGGACCCTTGAAAATGCAGGTCAGAATGATGAAGTGT	coverage=644
modified_base	T	18898	26	+	IPDRatio=1.33	context=TCCAAAGCTCCTCTGTGAGTTCTTCGAGGCTCTTGATTACG	coverage=613
modified_base	G	18918	22	+	IPDRatio=1.34	context=TCTTCGAGGCTCTTGATTACGTATGGCAGAAGGATGGAGTA	coverage=632
modified_base	T	18920	29	-	IPDRatio=1.38	context=GTTACTCCATCCTTCTGCCATACGTAATCAAGAGCCTCGAA	coverage=654
modified_base	T	18921	28	+	IPDRatio=1.34	context=TCGAGGCTCTTGATTACGTATGGCAGAAGGATGGAGTAACG	coverage=628
modified_base	C	18922	23	-	IPDRatio=1.34	context=TCGTTACTCCATCCTTCTGCCATACGTAATCAAGAGCCTCG	coverage=603
modified_base	G	18924	45	-	IPDRatio=1.45	context=AATCGTTACTCCATCCTTCTGCCATACGTAATCAAGAGCCT	coverage=646
modified_base	T	18925	29	-	IPDRatio=1.33	context=CAATCGTTACTCCATCCTTCTGCCATACGTAATCAAGAGCC	coverage=647
modified_base	G	18941	33	+	IPDRatio=1.38	context=TGGCAGAAGGATGGAGTAACGATTGCTAACACTTTGTGTAC	coverage=641
modified_base	G	18946	23	-	IPDRatio=1.29	context=TTCATGTACACAAAGTGTTAGCAATCGTTACTCCATCCTTC	coverage=663
modified_base	A	18947	26	-	IPDRatio=1.30	context=TTTCATGTACACAAAGTGTTAGCAATCGTTACTCCATCCTT	coverage=605
modified_base	A	18953	22	-	IPDRatio=1.28	context=TGCCTGTTTCATGTACACAAAGTGTTAGCAATCGTTACTCC	coverage=604
modified_base	A	18957	29	-	IPDRatio=1.34	context=ATTATGCCTGTTTCATGTACACAAAGTGTTAGCAATCGTTA	coverage=637
modified_base	C	18961	25	+	IPDRatio=1.34	context=GATTGCTAACACTTTGTGTACATGAAACAGGCATAATACCT	coverage=642
modified_base	T	18965	25	-	IPDRatio=1.31	context=AAGGAGGTATTATGCCTGTTTCATGTACACAAAGTGTTAGC	coverage=622
modified_base	T	18967	27	-	IPDRatio=1.33	context=TAAAGGAGGTATTATGCCTGTTTCATGTACACAAAGTGTTA	coverage=654
modified_base	A	18969	33	+	IPDRatio=1.38	context=ACACTTTGTGTACATGAAACAGGCATAATACCTCCTTTACA	coverage=630
modified_base	A	18974	22	-	IPDRatio=1.27	context=ATTTTTGTAAAGGAGGTATTATGCCTGTTTCATGTACACAA	coverage=649
modified_base	T	18976	25	-	IPDRatio=1.34	context=CCATTTTTGTAAAGGAGGTATTATGCCTGTTTCATGTACAC	coverage=662
modified_base	T	18978	25	-	IPDRatio=1.30	context=GCCCATTTTTGTAAAGGAGGTATTATGCCTGTTTCATGTAC	coverage=651
m4C	C	18979	52	+	IPDRatio=1.55	context=TACATGAAACAGGCATAATACCTCCTTTACAAAAATGGGCC	coverage=634	identificationQv=9
modified_base	T	18987	23	-	IPDRatio=1.27	context=CCCTTTCGGGCCCATTTTTGTAAAGGAGGTATTATGCCTGT	coverage=658
modified_base	C	18997	30	-	IPDRatio=1.35	context=GTAATAAGGGCCCTTTCGGGCCCATTTTTGTAAAGGAGGTA	coverage=649
modified_base	G	18998	37	-	IPDRatio=1.48	context=AGTAATAAGGGCCCTTTCGGGCCCATTTTTGTAAAGGAGGT	coverage=622
modified_base	C	19009	36	+	IPDRatio=1.44	context=AAAAATGGGCCCGAAAGGGCCCTTATTACTGAATCACTCCT	coverage=616
modified_base	T	19015	21	+	IPDRatio=1.33	context=GGGCCCGAAAGGGCCCTTATTACTGAATCACTCCTCTCTTT	coverage=610
modified_base	G	19017	25	-	IPDRatio=1.30	context=AGAAAGAGAGGAGTGATTCAGTAATAAGGGCCCTTTCGGGC	coverage=646
modified_base	A	19026	27	-	IPDRatio=1.37	context=TGGCCAGAAAGAAAGAGAGGAGTGATTCAGTAATAAGGGCC	coverage=625
modified_base	G	19028	26	-	IPDRatio=1.34	context=TCTGGCCAGAAAGAAAGAGAGGAGTGATTCAGTAATAAGGG	coverage=648
modified_base	A	19029	25	-	IPDRatio=1.31	context=CTCTGGCCAGAAAGAAAGAGAGGAGTGATTCAGTAATAAGG	coverage=654
m6A	A	19035	109	-	IPDRatio=1.92	context=GCTGGGCTCTGGCCAGAAAGAAAGAGAGGAGTGATTCAGTA	coverage=664	identificationQv=22
modified_base	A	19038	21	-	IPDRatio=1.26	context=AATGCTGGGCTCTGGCCAGAAAGAAAGAGAGGAGTGATTCA	coverage=664
modified_base	T	19065	28	-	IPDRatio=1.32	context=GAGCACAATCCTCCTTCCATTCTTTGCAATGCTGGGCTCTG	coverage=642
modified_base	T	19077	24	-	IPDRatio=1.30	context=CAGCGGAGAGCTGAGCACAATCCTCCTTCCATTCTTTGCAA	coverage=664
modified_base	C	19087	31	-	IPDRatio=1.35	context=GTGAAGCTGTCAGCGGAGAGCTGAGCACAATCCTCCTTCCA	coverage=652
modified_base	A	19091	25	-	IPDRatio=1.32	context=GTTGGTGAAGCTGTCAGCGGAGAGCTGAGCACAATCCTCCT	coverage=626
modified_base	A	19103	21	-	IPDRatio=1.27	context=GCTGGTGCAGAAGTTGGTGAAGCTGTCAGCGGAGAGCTGAG	coverage=589
modified_base	T	19121	30	-	IPDRatio=1.37	context=TTCCTGAGTGTAGCTCAGGCTGGTGCAGAAGTTGGTGAAGC	coverage=656
modified_base	A	19125	24	-	IPDRatio=1.30	context=AGAATTCCTGAGTGTAGCTCAGGCTGGTGCAGAAGTTGGTG	coverage=631
modified_base	C	19128	30	-	IPDRatio=1.34	context=TGAAGAATTCCTGAGTGTAGCTCAGGCTGGTGCAGAAGTTG	coverage=623
modified_base	G	19151	75	+	IPDRatio=2.24	context=ACACTCAGGAATTCTTCAGTGCGTACAAACTTGTCAACCTT	coverage=618
modified_base	A	19154	24	-	IPDRatio=1.31	context=GTCAAGGTTGACAAGTTTGTACGCACTGAAGAATTCCTGAG	coverage=633
modified_base	A	19171	26	-	IPDRatio=1.30	context=TAGACTTTAAAACCCTCGTCAAGGTTGACAAGTTTGTACGC	coverage=649
modified_base	A	19184	31	+	IPDRatio=1.37	context=TCAACCTTGACGAGGGTTTTAAAGTCTACTCGTTCCAAGAA	coverage=619
modified_base	C	19187	21	-	IPDRatio=1.26	context=GCGTTCTTGGAACGAGTAGACTTTAAAACCCTCGTCAAGGT	coverage=631
modified_base	A	19188	25	-	IPDRatio=1.30	context=TGCGTTCTTGGAACGAGTAGACTTTAAAACCCTCGTCAAGG	coverage=618
modified_base	A	19196	21	-	IPDRatio=1.27	context=GCCGGGACTGCGTTCTTGGAACGAGTAGACTTTAAAACCCT	coverage=605
modified_base	T	19203	29	-	IPDRatio=1.33	context=GGAAGCAGCCGGGACTGCGTTCTTGGAACGAGTAGACTTTA	coverage=604
modified_base	G	19234	29	-	IPDRatio=1.34	context=CTATGGAAGTCGTAAACCTCGAACCTCTAGCGGAAGCAGCC	coverage=646
modified_base	C	19238	22	-	IPDRatio=1.25	context=CGCGCTATGGAAGTCGTAAACCTCGAACCTCTAGCGGAAGC	coverage=652
modified_base	G	19246	23	-	IPDRatio=1.28	context=CTCTGGATCGCGCTATGGAAGTCGTAAACCTCGAACCTCTA	coverage=641
modified_base	A	19247	25	-	IPDRatio=1.31	context=GCTCTGGATCGCGCTATGGAAGTCGTAAACCTCGAACCTCT	coverage=599
modified_base	G	19257	24	-	IPDRatio=1.32	context=CAATCAGGAAGCTCTGGATCGCGCTATGGAAGTCGTAAACC	coverage=646
modified_base	C	19267	22	+	IPDRatio=1.27	context=TTCCATAGCGCGATCCAGAGCTTCCTGATTGATCTCTAGGC	coverage=579
modified_base	T	19269	33	+	IPDRatio=1.41	context=CCATAGCGCGATCCAGAGCTTCCTGATTGATCTCTAGGCCG	coverage=574
modified_base	G	19282	32	-	IPDRatio=1.37	context=TTGCAGCCCAGAACGGCCTAGAGATCAATCAGGAAGCTCTG	coverage=639
modified_base	G	19288	37	-	IPDRatio=1.55	context=TGCAGGTTGCAGCCCAGAACGGCCTAGAGATCAATCAGGAA	coverage=607
modified_base	C	19297	22	+	IPDRatio=1.30	context=GATCTCTAGGCCGTTCTGGGCTGCAACCTGCATCAGGGTAG	coverage=584
modified_base	A	19305	25	-	IPDRatio=1.33	context=TGTGAAGTCTACCCTGATGCAGGTTGCAGCCCAGAACGGCC	coverage=615
modified_base	C	19310	35	+	IPDRatio=1.47	context=TTCTGGGCTGCAACCTGCATCAGGGTAGACTTCACAGTCTG	coverage=590
modified_base	C	19314	40	-	IPDRatio=1.46	context=AATCCAGACTGTGAAGTCTACCCTGATGCAGGTTGCAGCCC	coverage=625
modified_base	T	19316	31	-	IPDRatio=1.39	context=GCAATCCAGACTGTGAAGTCTACCCTGATGCAGGTTGCAGC	coverage=620
modified_base	C	19337	21	-	IPDRatio=1.26	context=CGTGAGTTTTTCAAAGACTACGCAATCCAGACTGTGAAGTC	coverage=604
m4C	C	19342	40	+	IPDRatio=1.47	context=CACAGTCTGGATTGCGTAGTCTTTGAAAAACTCACGTTGTG	coverage=576	identificationQv=8
modified_base	T	19344	21	+	IPDRatio=1.26	context=CAGTCTGGATTGCGTAGTCTTTGAAAAACTCACGTTGTGCT	coverage=573
modified_base	A	19344	22	-	IPDRatio=1.28	context=AGCACAACGTGAGTTTTTCAAAGACTACGCAATCCAGACTG	coverage=612
modified_base	A	19345	29	-	IPDRatio=1.36	context=AAGCACAACGTGAGTTTTTCAAAGACTACGCAATCCAGACT	coverage=617
modified_base	T	19359	59	+	IPDRatio=1.60	context=AGTCTTTGAAAAACTCACGTTGTGCTTTGTTAAACTTCATT	coverage=555
modified_base	A	19359	21	-	IPDRatio=1.28	context=AATGAAGTTTAACAAAGCACAACGTGAGTTTTTCAAAGACT	coverage=599
modified_base	G	19360	38	+	IPDRatio=1.49	context=GTCTTTGAAAAACTCACGTTGTGCTTTGTTAAACTTCATTC	coverage=575
modified_base	A	19368	21	-	IPDRatio=1.27	context=AGAAAAGTGAATGAAGTTTAACAAAGCACAACGTGAGTTTT	coverage=550
modified_base	A	19369	31	-	IPDRatio=1.37	context=GAGAAAAGTGAATGAAGTTTAACAAAGCACAACGTGAGTTT	coverage=610
modified_base	T	19370	25	-	IPDRatio=1.36	context=GGAGAAAAGTGAATGAAGTTTAACAAAGCACAACGTGAGTT	coverage=584
modified_base	A	19374	24	-	IPDRatio=1.32	context=CAAAGGAGAAAAGTGAATGAAGTTTAACAAAGCACAACGTG	coverage=560
modified_base	G	19376	22	-	IPDRatio=1.30	context=TACAAAGGAGAAAAGTGAATGAAGTTTAACAAAGCACAACG	coverage=603
modified_base	A	19378	28	-	IPDRatio=1.33	context=ACTACAAAGGAGAAAAGTGAATGAAGTTTAACAAAGCACAA	coverage=575
modified_base	A	19379	26	-	IPDRatio=1.35	context=TACTACAAAGGAGAAAAGTGAATGAAGTTTAACAAAGCACA	coverage=612
modified_base	A	19386	22	-	IPDRatio=1.28	context=GTCGTCGTACTACAAAGGAGAAAAGTGAATGAAGTTTAACA	coverage=598
modified_base	C	19394	22	-	IPDRatio=1.28	context=AACCCGCCGTCGTCGTACTACAAAGGAGAAAAGTGAATGAA	coverage=600
modified_base	A	19395	24	-	IPDRatio=1.30	context=AAACCCGCCGTCGTCGTACTACAAAGGAGAAAAGTGAATGA	coverage=578
modified_base	G	19410	28	+	IPDRatio=1.40	context=CTTTGTAGTACGACGACGGCGGGTTTTTGGTTTATCTTCCG	coverage=578
modified_base	T	19413	28	+	IPDRatio=1.35	context=TGTAGTACGACGACGGCGGGTTTTTGGTTTATCTTCCGATT	coverage=591
modified_base	T	19416	52	+	IPDRatio=1.70	context=AGTACGACGACGGCGGGTTTTTGGTTTATCTTCCGATTCAG	coverage=564
modified_base	A	19422	33	-	IPDRatio=1.37	context=AAGAGACTGAATCGGAAGATAAACCAAAAACCCGCCGTCGT	coverage=597
modified_base	G	19428	49	-	IPDRatio=1.59	context=AAGTCCAAGAGACTGAATCGGAAGATAAACCAAAAACCCGC	coverage=577
modified_base	G	19429	26	-	IPDRatio=1.33	context=GAAGTCCAAGAGACTGAATCGGAAGATAAACCAAAAACCCG	coverage=593
modified_base	C	19436	21	-	IPDRatio=1.30	context=TGTAGAGGAAGTCCAAGAGACTGAATCGGAAGATAAACCAA	coverage=569
modified_base	A	19437	25	-	IPDRatio=1.51	context=CTGTAGAGGAAGTCCAAGAGACTGAATCGGAAGATAAACCA	coverage=570
modified_base	G	19438	22	-	IPDRatio=1.33	context=CCTGTAGAGGAAGTCCAAGAGACTGAATCGGAAGATAAACC	coverage=589
modified_base	A	19442	33	-	IPDRatio=1.37	context=AGCTCCTGTAGAGGAAGTCCAAGAGACTGAATCGGAAGATA	coverage=592
modified_base	A	19447	25	-	IPDRatio=1.33	context=AAGGAAGCTCCTGTAGAGGAAGTCCAAGAGACTGAATCGGA	coverage=557
modified_base	C	19452	24	+	IPDRatio=1.31	context=TTCAGTCTCTTGGACTTCCTCTACAGGAGCTTCCTTAGCTA	coverage=551
modified_base	T	19463	21	+	IPDRatio=1.31	context=GGACTTCCTCTACAGGAGCTTCCTTAGCTACTTCTGTAGAC	coverage=574
modified_base	C	19469	25	-	IPDRatio=1.29	context=GGAAAAGTCTACAGAAGTAGCTAAGGAAGCTCCTGTAGAGG	coverage=566
modified_base	T	19474	21	+	IPDRatio=1.31	context=ACAGGAGCTTCCTTAGCTACTTCTGTAGACTTTTCCTCAGT	coverage=598
modified_base	A	19477	21	-	IPDRatio=1.26	context=CAGACTGAGGAAAAGTCTACAGAAGTAGCTAAGGAAGCTCC	coverage=572
modified_base	C	19493	25	-	IPDRatio=1.34	context=AGAAGGCGCAGAGAAGCAGACTGAGGAAAAGTCTACAGAAG	coverage=575
modified_base	A	19496	21	-	IPDRatio=1.26	context=CCGAGAAGGCGCAGAGAAGCAGACTGAGGAAAAGTCTACAG	coverage=564
modified_base	G	19498	23	-	IPDRatio=1.29	context=GTCCGAGAAGGCGCAGAGAAGCAGACTGAGGAAAAGTCTAC	coverage=592
modified_base	A	19499	22	-	IPDRatio=1.28	context=GGTCCGAGAAGGCGCAGAGAAGCAGACTGAGGAAAAGTCTA	coverage=536
modified_base	G	19501	21	-	IPDRatio=1.27	context=ATGGTCCGAGAAGGCGCAGAGAAGCAGACTGAGGAAAAGTC	coverage=586
modified_base	C	19507	21	-	IPDRatio=1.28	context=GTCAAGATGGTCCGAGAAGGCGCAGAGAAGCAGACTGAGGA	coverage=576
modified_base	G	19508	39	-	IPDRatio=1.46	context=TGTCAAGATGGTCCGAGAAGGCGCAGAGAAGCAGACTGAGG	coverage=559
modified_base	T	19523	22	+	IPDRatio=1.37	context=CTGCGCCTTCTCGGACCATCTTGACAGACTTGAGAGCGAAA	coverage=565
modified_base	A	19524	22	-	IPDRatio=1.28	context=ATTTCGCTCTCAAGTCTGTCAAGATGGTCCGAGAAGGCGCA	coverage=588
modified_base	A	19537	23	+	IPDRatio=1.31	context=ACCATCTTGACAGACTTGAGAGCGAAATTCATATTGGCGAA	coverage=559
modified_base	G	19538	31	+	IPDRatio=1.38	context=CCATCTTGACAGACTTGAGAGCGAAATTCATATTGGCGAAA	coverage=578
modified_base	C	19540	22	-	IPDRatio=1.29	context=CATTTCGCCAATATGAATTTCGCTCTCAAGTCTGTCAAGAT	coverage=586
modified_base	A	19548	44	-	IPDRatio=1.46	context=AAGACCCTCATTTCGCCAATATGAATTTCGCTCTCAAGTCT	coverage=566
modified_base	G	19554	21	-	IPDRatio=1.31	context=ATCTCGAAGACCCTCATTTCGCCAATATGAATTTCGCTCTC	coverage=575
modified_base	C	19555	47	-	IPDRatio=1.49	context=GATCTCGAAGACCCTCATTTCGCCAATATGAATTTCGCTCT	coverage=578
modified_base	T	19556	23	-	IPDRatio=1.32	context=TGATCTCGAAGACCCTCATTTCGCCAATATGAATTTCGCTC	coverage=555
modified_base	G	19566	21	-	IPDRatio=1.26	context=GTTTCCGCATTGATCTCGAAGACCCTCATTTCGCCAATATG	coverage=578
modified_base	A	19588	33	-	IPDRatio=1.45	context=ATGCAAAATGCTTTCGATCAAGGTTTCCGCATTGATCTCGA	coverage=552
modified_base	C	19590	29	-	IPDRatio=1.35	context=GCATGCAAAATGCTTTCGATCAAGGTTTCCGCATTGATCTC	coverage=594
modified_base	G	19599	21	-	IPDRatio=1.27	context=TTCTGATGGGCATGCAAAATGCTTTCGATCAAGGTTTCCGC	coverage=592
modified_base	C	19605	22	-	IPDRatio=1.26	context=TCAGCCTTCTGATGGGCATGCAAAATGCTTTCGATCAAGGT	coverage=593
modified_base	C	19609	40	-	IPDRatio=1.43	context=GTTTTCAGCCTTCTGATGGGCATGCAAAATGCTTTCGATCA	coverage=578
modified_base	C	19612	21	+	IPDRatio=1.32	context=TCGAAAGCATTTTGCATGCCCATCAGAAGGCTGAAAACGTC	coverage=504
modified_base	G	19615	30	-	IPDRatio=1.44	context=TGGGACGTTTTCAGCCTTCTGATGGGCATGCAAAATGCTTT	coverage=599
modified_base	C	19624	32	-	IPDRatio=1.37	context=GTGCAAGAATGGGACGTTTTCAGCCTTCTGATGGGCATGCA	coverage=596
modified_base	G	19630	43	+	IPDRatio=1.48	context=CCCATCAGAAGGCTGAAAACGTCCCATTCTTGCACAATGAC	coverage=570
modified_base	G	19638	44	-	IPDRatio=1.45	context=GCAATGAGGTCATTGTGCAAGAATGGGACGTTTTCAGCCTT	coverage=594
modified_base	T	19645	21	-	IPDRatio=1.30	context=CTTGACGGCAATGAGGTCATTGTGCAAGAATGGGACGTTTT	coverage=575
modified_base	C	19648	33	-	IPDRatio=1.37	context=GAGCTTGACGGCAATGAGGTCATTGTGCAAGAATGGGACGT	coverage=590
modified_base	A	19669	33	-	IPDRatio=1.39	context=GTCAGCCCTGAGATTGAAAAAGAGCTTGACGGCAATGAGGT	coverage=514
modified_base	A	19670	46	-	IPDRatio=1.48	context=CGTCAGCCCTGAGATTGAAAAAGAGCTTGACGGCAATGAGG	coverage=596
modified_base	A	19671	21	-	IPDRatio=1.27	context=GCGTCAGCCCTGAGATTGAAAAAGAGCTTGACGGCAATGAG	coverage=605
modified_base	A	19672	27	-	IPDRatio=1.33	context=GGCGTCAGCCCTGAGATTGAAAAAGAGCTTGACGGCAATGA	coverage=603
modified_base	T	19676	26	-	IPDRatio=1.35	context=GGAAGGCGTCAGCCCTGAGATTGAAAAAGAGCTTGACGGCA	coverage=599
modified_base	T	19681	40	-	IPDRatio=1.44	context=CGGCAGGAAGGCGTCAGCCCTGAGATTGAAAAAGAGCTTGA	coverage=599
modified_base	C	19690	27	-	IPDRatio=1.33	context=CAGATGTTCCGGCAGGAAGGCGTCAGCCCTGAGATTGAAAA	coverage=586
modified_base	C	19716	25	-	IPDRatio=1.31	context=CTGTGTACGGTACCCTCTGTCAAGTGCAGATGTTCCGGCAG	coverage=606
modified_base	T	19731	124	-	IPDRatio=2.04	context=CGATTGAAGGCTATCCTGTGTACGGTACCCTCTGTCAAGTG	coverage=598
modified_base	T	19740	39	-	IPDRatio=1.43	context=TCGTTCGGTCGATTGAAGGCTATCCTGTGTACGGTACCCTC	coverage=593
modified_base	A	19744	22	-	IPDRatio=1.27	context=CGTGTCGTTCGGTCGATTGAAGGCTATCCTGTGTACGGTAC	coverage=558
modified_base	A	19749	21	-	IPDRatio=1.34	context=GTTTCCGTGTCGTTCGGTCGATTGAAGGCTATCCTGTGTAC	coverage=589
modified_base	C	19753	31	+	IPDRatio=1.44	context=ACAGGATAGCCTTCAATCGACCGAACGACACGGAAACCTTC	coverage=567
modified_base	A	19771	41	-	IPDRatio=1.50	context=ATTCACGCCCACATGAAGGAAGGTTTCCGTGTCGTTCGGTC	coverage=555
modified_base	A	19794	42	+	IPDRatio=1.49	context=CTTCATGTGGGCGTGAATCGAGCGAAGCCAGACGATAGGGT	coverage=555
modified_base	G	19801	21	-	IPDRatio=1.28	context=GAATACAACCCTATCGTCTGGCTTCGCTCGATTCACGCCCA	coverage=552
modified_base	C	19806	23	+	IPDRatio=1.30	context=GTGAATCGAGCGAAGCCAGACGATAGGGTTGTATTCTACGA	coverage=562
modified_base	C	19812	31	-	IPDRatio=1.39	context=TCAATATCGTAGAATACAACCCTATCGTCTGGCTTCGCTCG	coverage=580
modified_base	C	19824	29	+	IPDRatio=1.40	context=GACGATAGGGTTGTATTCTACGATATTGATAACTTGCATAT	coverage=565
modified_base	A	19835	24	+	IPDRatio=1.31	context=TGTATTCTACGATATTGATAACTTGCATATTCTTTTTACTC	coverage=508
modified_base	C	19836	36	+	IPDRatio=1.40	context=GTATTCTACGATATTGATAACTTGCATATTCTTTTTACTCC	coverage=527
modified_base	T	19837	33	+	IPDRatio=1.41	context=TATTCTACGATATTGATAACTTGCATATTCTTTTTACTCCT	coverage=545
modified_base	A	19842	28	-	IPDRatio=1.34	context=CCGCAAGGAGTAAAAAGAATATGCAAGTTATCAATATCGTA	coverage=572
modified_base	T	19865	25	+	IPDRatio=1.33	context=TCTTTTTACTCCTTGCGGGTTAGTGTTTTACAATAATACCA	coverage=523
modified_base	A	19866	47	+	IPDRatio=1.48	context=CTTTTTACTCCTTGCGGGTTAGTGTTTTACAATAATACCAC	coverage=519
modified_base	G	19867	49	+	IPDRatio=1.60	context=TTTTTACTCCTTGCGGGTTAGTGTTTTACAATAATACCACG	coverage=539
modified_base	T	19870	39	+	IPDRatio=1.51	context=TTACTCCTTGCGGGTTAGTGTTTTACAATAATACCACGTTT	coverage=545
modified_base	T	19882	22	-	IPDRatio=1.35	context=GACATTCCTGAGAAACGTGGTATTATTGTAAAACACTAACC	coverage=559
modified_base	T	19885	22	-	IPDRatio=1.39	context=GTTGACATTCCTGAGAAACGTGGTATTATTGTAAAACACTA	coverage=563
modified_base	G	19893	25	-	IPDRatio=1.33	context=CAAAATGGGTTGACATTCCTGAGAAACGTGGTATTATTGTA	coverage=563
modified_base	T	19917	35	+	IPDRatio=1.48	context=AATGTCAACCCATTTTGTTCTGGTAAAGGCTTGACATAGAG	coverage=549
modified_base	T	19923	35	-	IPDRatio=1.64	context=GATTTCCTCTATGTCAAGCCTTTACCAGAACAAAATGGGTT	coverage=560
modified_base	C	19925	23	-	IPDRatio=1.30	context=CAGATTTCCTCTATGTCAAGCCTTTACCAGAACAAAATGGG	coverage=562
modified_base	T	19934	26	-	IPDRatio=1.31	context=ATAATACCACAGATTTCCTCTATGTCAAGCCTTTACCAGAA	coverage=567
modified_base	T	19949	42	+	IPDRatio=1.51	context=GACATAGAGGAAATCTGTGGTATTATCAATATTCAGCGTGG	coverage=550
modified_base	T	19951	35	+	IPDRatio=1.42	context=CATAGAGGAAATCTGTGGTATTATCAATATTCAGCGTGGGA	coverage=555
modified_base	T	19952	21	+	IPDRatio=1.27	context=ATAGAGGAAATCTGTGGTATTATCAATATTCAGCGTGGGAG	coverage=545
modified_base	A	19952	21	-	IPDRatio=1.33	context=CTCCCACGCTGAATATTGATAATACCACAGATTTCCTCTAT	coverage=571
modified_base	T	19963	31	-	IPDRatio=1.38	context=CAGACATATCTCTCCCACGCTGAATATTGATAATACCACAG	coverage=554
modified_base	G	19965	78	-	IPDRatio=1.76	context=TTCAGACATATCTCTCCCACGCTGAATATTGATAATACCAC	coverage=563
modified_base	C	19974	22	-	IPDRatio=1.30	context=GTGAGTGCTTTCAGACATATCTCTCCCACGCTGAATATTGA	coverage=561
modified_base	G	20032	21	+	IPDRatio=1.30	context=CTATGAAGAGGAATCCACAAGGGCAACCTGAACTCGAATGC	coverage=539
modified_base	G	20069	25	-	IPDRatio=1.32	context=TGTCATTCCGCTTTCGCGTCGTCTCCACCCTTTAACAGCAT	coverage=555
modified_base	G	20108	21	-	IPDRatio=1.30	context=AGTTCGGTGAGGGGCAGCATGTAGGCTGCATCGGATTGCTG	coverage=560
modified_base	G	20138	30	+	IPDRatio=1.39	context=CTCACCGAACTCATCTGCATGAGTAAGAGGAATTGGATAGA	coverage=576
modified_base	T	20142	25	-	IPDRatio=1.31	context=TGGCTCTATCCAATTCCTCTTACTCATGCAGATGAGTTCGG	coverage=573
modified_base	T	20163	28	-	IPDRatio=1.36	context=TAATCTGCCTAAGACGTGCCTTGGCTCTATCCAATTCCTCT	coverage=578
modified_base	T	20172	52	+	IPDRatio=1.62	context=GGATAGAGCCAAGGCACGTCTTAGGCAGATTAAATTCTGTA	coverage=584
modified_base	T	20174	30	-	IPDRatio=1.34	context=CATACAGAATTTAATCTGCCTAAGACGTGCCTTGGCTCTAT	coverage=580
m4C	C	20226	36	-	IPDRatio=1.55	context=CCCCATGCAGATAGATTCGGCTAGGGAAGGATAGAGTCGTC	coverage=561	identificationQv=8
m6A	A	20287	50	+	IPDRatio=1.67	context=CACAGATAACCCATCAATCAACCCATAAGGAATTTCTATGA	coverage=530	identificationQv=31
modified_base	C	20318	24	+	IPDRatio=1.36	context=ATTTCTATGAGATGTAAGTGCTGTGATAGCGAACTCTCGTT	coverage=582
modified_base	G	20361	21	-	IPDRatio=1.29	context=ATCGTCCTCCTTACCAGTATGTTTATTGATGACTGGAGTCT	coverage=552
modified_base	T	20370	27	-	IPDRatio=1.32	context=GGAGCAGAGATCGTCCTCCTTACCAGTATGTTTATTGATGA	coverage=539
modified_base	T	20371	22	-	IPDRatio=1.28	context=AGGAGCAGAGATCGTCCTCCTTACCAGTATGTTTATTGATG	coverage=554
modified_base	G	20372	34	+	IPDRatio=1.44	context=ATCAATAAACATACTGGTAAGGAGGACGATCTCTGCTCCTC	coverage=561
modified_base	T	20393	27	+	IPDRatio=1.33	context=GAGGACGATCTCTGCTCCTCTTGCCGTAGGTTTGCTCTCAA	coverage=564
modified_base	T	20413	25	-	IPDRatio=1.39	context=ACTCATGATCCAGTGTAGGATTGAGAGCAAACCTACGGCAA	coverage=554
m4C	C	20480	40	-	IPDRatio=1.61	context=ATACAATGTCAGTCCCCGGTCGGCAGAGGAGCGGTAACCCC	coverage=564	identificationQv=30
modified_base	T	20498	32	+	IPDRatio=1.48	context=CCGACCGGGGACTGACATTGTATATAGAGTGCGCGTACTCT	coverage=563
modified_base	G	20519	65	+	IPDRatio=1.70	context=ATATAGAGTGCGCGTACTCTGACAATACATATAAATAATAG	coverage=580
modified_base	A	20527	28	+	IPDRatio=1.39	context=TGCGCGTACTCTGACAATACATATAAATAATAGATTACGGT	coverage=563
modified_base	T	20528	50	+	IPDRatio=1.52	context=GCGCGTACTCTGACAATACATATAAATAATAGATTACGGTG	coverage=580
modified_base	T	20535	30	-	IPDRatio=1.39	context=TTATTCGCACCGTAATCTATTATTTATATGTATTGTCAGAG	coverage=545
modified_base	T	20540	24	-	IPDRatio=1.32	context=AAGAATTATTCGCACCGTAATCTATTATTTATATGTATTGT	coverage=559
modified_base	G	20608	57	+	IPDRatio=1.74	context=GCTATAATCGGAGTATATGGGGCTTACAAAGCTTCAGAGGA	coverage=513
modified_base	C	20637	25	-	IPDRatio=1.36	context=CCCTTGTTTCTTTCTTGAGTCATATTAAATCCTCTGAAGCT	coverage=567
modified_base	C	20656	22	-	IPDRatio=1.29	context=GGCATTCGTAGGGCGACCGCCCTTGTTTCTTTCTTGAGTCA	coverage=577
modified_base	C	20662	34	+	IPDRatio=1.38	context=AAGAAAGAAACAAGGGCGGTCGCCCTACGAATGCCGAGCTA	coverage=569
modified_base	G	20676	28	-	IPDRatio=1.45	context=ATACCCCGGGCTTCTAGCTCGGCATTCGTAGGGCGACCGCC	coverage=585
modified_base	C	20677	22	-	IPDRatio=1.43	context=GATACCCCGGGCTTCTAGCTCGGCATTCGTAGGGCGACCGC	coverage=593
modified_base	C	20688	44	+	IPDRatio=1.55	context=ACGAATGCCGAGCTAGAAGCCCGGGGTATCATTCAAACAGA	coverage=574
modified_base	C	20689	29	+	IPDRatio=1.45	context=CGAATGCCGAGCTAGAAGCCCGGGGTATCATTCAAACAGAC	coverage=474
modified_base	G	20751	21	+	IPDRatio=1.28	context=CTAAAGAAGAGCTTTGCAGAGAACATTAGGTTCCTACAAGA	coverage=583
modified_base	A	20789	33	+	IPDRatio=1.47	context=AGAGCAATCTGACAATCCTGAGGTTTCTCTACAAATGAGAA	coverage=574
modified_base	T	20798	62	+	IPDRatio=1.58	context=TGACAATCCTGAGGTTTCTCTACAAATGAGAATCAAGCTCA	coverage=596
modified_base	A	20798	28	-	IPDRatio=1.36	context=TGAGCTTGATTCTCATTTGTAGAGAAACCTCAGGATTGTCA	coverage=587
modified_base	T	20808	27	-	IPDRatio=1.34	context=AGCTCTTTCTTGAGCTTGATTCTCATTTGTAGAGAAACCTC	coverage=589
modified_base	A	20813	26	+	IPDRatio=1.33	context=TTCTCTACAAATGAGAATCAAGCTCAAGAAAGAGCTTTCTG	coverage=539
modified_base	A	20843	57	-	IPDRatio=1.62	context=TGTCAGCTTTGTAGTAAGCGACGAACATATCAGAAAGCTCT	coverage=609
modified_base	C	20905	23	-	IPDRatio=1.30	context=CTCTTCAGTGTTCTCATTATCTCCTGATTCTGTTCCTTTTG	coverage=609
modified_base	A	20909	21	+	IPDRatio=1.27	context=AGGAACAGAATCAGGAGATAATGAGAACACTGAAGAGGACA	coverage=590
modified_base	T	20909	21	-	IPDRatio=1.37	context=TGTCCTCTTCAGTGTTCTCATTATCTCCTGATTCTGTTCCT	coverage=630
modified_base	A	20922	25	+	IPDRatio=1.35	context=GGAGATAATGAGAACACTGAAGAGGACAAGACTCCCGGAGT	coverage=562
modified_base	C	20926	31	-	IPDRatio=1.38	context=AACTACTCCGGGAGTCTTGTCCTCTTCAGTGTTCTCATTAT	coverage=635
modified_base	T	20930	21	-	IPDRatio=1.32	context=CGAGAACTACTCCGGGAGTCTTGTCCTCTTCAGTGTTCTCA	coverage=631
modified_base	G	20938	22	+	IPDRatio=1.33	context=CTGAAGAGGACAAGACTCCCGGAGTAGTTCTCGCGTTTTGA	coverage=607
modified_base	G	20949	70	-	IPDRatio=1.81	context=GCGGCAATTAATCAAAACGCGAGAACTACTCCGGGAGTCTT	coverage=630
modified_base	C	20950	61	-	IPDRatio=1.94	context=AGCGGCAATTAATCAAAACGCGAGAACTACTCCGGGAGTCT	coverage=639
modified_base	C	20968	40	-	IPDRatio=1.61	context=CGTCCTACCATTGAACGAAGCGGCAATTAATCAAAACGCGA	coverage=647
modified_base	A	21048	25	+	IPDRatio=1.30	context=GCGGCTGCCAAATGTAGTAAAAGAACATTCACCCGACAAGG	coverage=626
modified_base	T	21051	38	-	IPDRatio=1.43	context=ATTCCTTGTCGGGTGAATGTTCTTTTACTACATTTGGCAGC	coverage=608
modified_base	T	21058	38	-	IPDRatio=1.44	context=GAGACACATTCCTTGTCGGGTGAATGTTCTTTTACTACATT	coverage=628
modified_base	G	21059	24	-	IPDRatio=1.39	context=CGAGACACATTCCTTGTCGGGTGAATGTTCTTTTACTACAT	coverage=610
modified_base	A	21090	34	+	IPDRatio=1.38	context=ATGTGTCTCGCTCAGAGGACAGCGAGTAATAAGTGTCCTCC	coverage=596
modified_base	G	21104	24	+	IPDRatio=1.30	context=GAGGACAGCGAGTAATAAGTGTCCTCCAGAATTAAGGGTCG	coverage=623
modified_base	G	21110	22	-	IPDRatio=1.32	context=GCTCACCGACCCTTAATTCTGGAGGACACTTATTACTCGCT	coverage=641
modified_base	C	21123	22	+	IPDRatio=1.33	context=TGTCCTCCAGAATTAAGGGTCGGTGAGCGTAATTGGCAACC	coverage=629
modified_base	C	21163	39	-	IPDRatio=1.46	context=TCCGATTCGAACAGAGAATACGAGGATTTGGAATCCAGTAG	coverage=651
modified_base	G	21182	37	+	IPDRatio=1.48	context=CGTATTCTCTGTTCGAATCGGAGTCGGCCCGCCAAATTAGT	coverage=614
modified_base	C	21188	52	-	IPDRatio=1.55	context=GTCAACACTAATTTGGCGGGCCGACTCCGATTCGAACAGAG	coverage=649
modified_base	G	21192	47	+	IPDRatio=1.56	context=GTTCGAATCGGAGTCGGCCCGCCAAATTAGTGTTGACAGGA	coverage=647
modified_base	G	21208	49	-	IPDRatio=1.49	context=TACAGGAGACCTTCTCTCCTGTCAACACTAATTTGGCGGGC	coverage=643
modified_base	G	21211	22	+	IPDRatio=1.33	context=CGCCAAATTAGTGTTGACAGGAGAGAAGGTCTCCTGTATAG	coverage=619
modified_base	T	21222	31	+	IPDRatio=1.39	context=TGTTGACAGGAGAGAAGGTCTCCTGTATAGTGACGCCAATT	coverage=636
modified_base	A	21229	41	-	IPDRatio=1.44	context=TACGAGCAATTGGCGTCACTATACAGGAGACCTTCTCTCCT	coverage=617
modified_base	T	21230	25	-	IPDRatio=1.34	context=ATACGAGCAATTGGCGTCACTATACAGGAGACCTTCTCTCC	coverage=633
modified_base	G	21238	25	-	IPDRatio=1.36	context=GTTACACTATACGAGCAATTGGCGTCACTATACAGGAGACC	coverage=636
modified_base	G	21243	23	+	IPDRatio=1.30	context=CCTGTATAGTGACGCCAATTGCTCGTATAGTGTAACGGATG	coverage=631
modified_base	T	21251	34	-	IPDRatio=1.39	context=CCGTTGTGCATCCGTTACACTATACGAGCAATTGGCGTCAC	coverage=633
modified_base	G	21254	23	+	IPDRatio=1.28	context=ACGCCAATTGCTCGTATAGTGTAACGGATGCACAACGGTCT	coverage=628
modified_base	C	21260	21	-	IPDRatio=1.26	context=CTTAGAAGACCGTTGTGCATCCGTTACACTATACGAGCAAT	coverage=649
modified_base	G	21287	40	+	IPDRatio=1.60	context=AACGGTCTTCTAAGCCGTAAGGTCTAGGTTCGAATCCTAGT	coverage=621
modified_base	C	21314	22	-	IPDRatio=1.29	context=CTTCCGTCCATCTAATTTGGCGCTCATACTAGGATTCGAAC	coverage=650
modified_base	G	21315	31	-	IPDRatio=1.39	context=GCTTCCGTCCATCTAATTTGGCGCTCATACTAGGATTCGAA	coverage=626
modified_base	T	21344	22	-	IPDRatio=1.29	context=GGTTAAAAGCCAGATGCTGATCCACTTTAGCTTCCGTCCAT	coverage=649
modified_base	C	21382	26	-	IPDRatio=1.32	context=TTGGTTGAACGGGTGAGACTCGAACTCACTATAAGTCTGGT	coverage=643
modified_base	G	21400	31	-	IPDRatio=1.41	context=CTGATTTACTCACTAAAATTGGTTGAACGGGTGAGACTCGA	coverage=643
modified_base	A	21407	31	+	IPDRatio=1.38	context=TCACCCGTTCAACCAATTTTAGTGAGTAAATCAGATAGGTT	coverage=616
modified_base	T	21416	32	-	IPDRatio=1.47	context=GAGCCTCAGAACCTATCTGATTTACTCACTAAAATTGGTTG	coverage=636
modified_base	A	21426	28	-	IPDRatio=1.37	context=CCTTAGCAGGGAGCCTCAGAACCTATCTGATTTACTCACTA	coverage=593
modified_base	G	21428	23	-	IPDRatio=1.32	context=CTCCTTAGCAGGGAGCCTCAGAACCTATCTGATTTACTCAC	coverage=638
modified_base	G	21433	22	+	IPDRatio=1.30	context=TAAATCAGATAGGTTCTGAGGCTCCCTGCTAAGGAGTACGT	coverage=611
modified_base	G	21484	31	+	IPDRatio=1.41	context=GGATGTGGATCGAGACCACTGCTCACTGCCAAAAATAAGTG	coverage=614
modified_base	C	21491	34	-	IPDRatio=1.42	context=TTAAAATCACTTATTTTTGGCAGTGAGCAGTGGTCTCGATC	coverage=601
modified_base	T	21495	30	-	IPDRatio=1.41	context=ACACTTAAAATCACTTATTTTTGGCAGTGAGCAGTGGTCTC	coverage=590
modified_base	T	21507	26	+	IPDRatio=1.31	context=CACTGCCAAAAATAAGTGATTTTAAGTGTTGACAAACTGAA	coverage=606
modified_base	T	21511	40	-	IPDRatio=1.47	context=AAAATTCAGTTTGTCAACACTTAAAATCACTTATTTTTGGC	coverage=607
modified_base	G	21519	52	-	IPDRatio=1.51	context=AAACATGAAAAATTCAGTTTGTCAACACTTAAAATCACTTA	coverage=597
modified_base	C	21525	34	-	IPDRatio=1.44	context=GTATTAAAACATGAAAAATTCAGTTTGTCAACACTTAAAAT	coverage=598
modified_base	T	21528	25	+	IPDRatio=1.32	context=TTAAGTGTTGACAAACTGAATTTTTCATGTTTTAATACACT	coverage=581
modified_base	C	21533	65	+	IPDRatio=1.62	context=TGTTGACAAACTGAATTTTTCATGTTTTAATACACTTATCA	coverage=583
modified_base	A	21537	22	-	IPDRatio=1.30	context=GATCTGATAAGTGTATTAAAACATGAAAAATTCAGTTTGTC	coverage=525
modified_base	T	21541	40	-	IPDRatio=1.43	context=TCTTGATCTGATAAGTGTATTAAAACATGAAAAATTCAGTT	coverage=585
modified_base	T	21542	57	-	IPDRatio=1.54	context=TTCTTGATCTGATAAGTGTATTAAAACATGAAAAATTCAGT	coverage=591
modified_base	A	21549	22	-	IPDRatio=1.31	context=TAAGTATTTCTTGATCTGATAAGTGTATTAAAACATGAAAA	coverage=594
modified_base	A	21551	35	-	IPDRatio=1.40	context=GCTAAGTATTTCTTGATCTGATAAGTGTATTAAAACATGAA	coverage=586
modified_base	G	21552	40	-	IPDRatio=1.44	context=CGCTAAGTATTTCTTGATCTGATAAGTGTATTAAAACATGA	coverage=589
modified_base	T	21553	26	-	IPDRatio=1.31	context=TCGCTAAGTATTTCTTGATCTGATAAGTGTATTAAAACATG	coverage=590
modified_base	C	21593	22	-	IPDRatio=1.36	context=CCTAGTTTTCTAGACTAGTTCCCGACCTACTCAGGGCTACT	coverage=607
modified_base	A	21594	34	+	IPDRatio=1.49	context=GTAGCCCTGAGTAGGTCGGGAACTAGTCTAGAAAACTAGGC	coverage=603
modified_base	G	21655	27	+	IPDRatio=1.43	context=GTTCGACTCCTTTACTCGCTGCCAAATTAAGGCCCTGTGGT	coverage=589
modified_base	C	21655	23	-	IPDRatio=1.31	context=ACCACAGGGCCTTAATTTGGCAGCGAGTAAAGGAGTCGAAC	coverage=603
modified_base	C	21669	22	+	IPDRatio=1.34	context=CTCGCTGCCAAATTAAGGCCCTGTGGTGGAATTGGTATACA	coverage=527
modified_base	T	21686	26	+	IPDRatio=1.38	context=GCCCTGTGGTGGAATTGGTATACACATCAGTCTTAGAAACT	coverage=587
modified_base	T	21698	22	+	IPDRatio=1.27	context=AATTGGTATACACATCAGTCTTAGAAACTGACGCCGAGAGG	coverage=594
modified_base	G	21762	26	-	IPDRatio=1.33	context=ACCCTAACCAAATAGCAAAAGAGATTCTTAATTTGGTGGCC	coverage=607
modified_base	A	21769	25	-	IPDRatio=1.30	context=GACTCGAACCCTAACCAAATAGCAAAAGAGATTCTTAATTT	coverage=598
modified_base	T	21778	26	-	IPDRatio=1.43	context=CCGGGTAGGGACTCGAACCCTAACCAAATAGCAAAAGAGAT	coverage=600
modified_base	C	21781	22	-	IPDRatio=1.30	context=TGACCGGGTAGGGACTCGAACCCTAACCAAATAGCAAAAGA	coverage=602
modified_base	C	21785	27	-	IPDRatio=1.33	context=TAAGTGACCGGGTAGGGACTCGAACCCTAACCAAATAGCAA	coverage=599
modified_base	A	21815	21	-	IPDRatio=1.27	context=TCTCACTATTTGGCCGCCATAGACCGGCCTTAAGTGACCGG	coverage=594
modified_base	T	21816	32	-	IPDRatio=1.40	context=CTCTCACTATTTGGCCGCCATAGACCGGCCTTAAGTGACCG	coverage=617
modified_base	T	21826	26	-	IPDRatio=1.36	context=TCCCCTAGCTCTCTCACTATTTGGCCGCCATAGACCGGCCT	coverage=619
modified_base	T	21827	27	-	IPDRatio=1.34	context=GTCCCCTAGCTCTCTCACTATTTGGCCGCCATAGACCGGCC	coverage=619
modified_base	G	21839	32	-	IPDRatio=1.36	context=CTACCTTCGTCAGTCCCCTAGCTCTCTCACTATTTGGCCGC	coverage=616
m6A	A	21854	62	+	IPDRatio=1.93	context=GAGAGCTAGGGGACTGACGAAGGTAGCGCTGCTTTCAGACC	coverage=569	identificationQv=30
modified_base	T	21901	26	-	IPDRatio=1.38	context=CTTGTTTGTCAACCCCCCCTTCATGATAACTTTTATAGCGC	coverage=555
modified_base	G	21912	30	+	IPDRatio=1.38	context=GTTATCATGAAGGGGGGGTTGACAAACAAGAAATTCATGAT	coverage=594
modified_base	A	21934	24	+	IPDRatio=1.34	context=CAAACAAGAAATTCATGATAATATAGGTACATAGAGTAACA	coverage=563
modified_base	A	21936	26	+	IPDRatio=1.40	context=AACAAGAAATTCATGATAATATAGGTACATAGAGTAACAAA	coverage=589
modified_base	T	21936	21	-	IPDRatio=1.31	context=TTTGTTACTCTATGTACCTATATTATCATGAATTTCTTGTT	coverage=590
modified_base	T	21942	28	-	IPDRatio=1.41	context=ATATTGTTTGTTACTCTATGTACCTATATTATCATGAATTT	coverage=596
modified_base	A	21948	27	+	IPDRatio=1.34	context=ATGATAATATAGGTACATAGAGTAACAAACAATATAGCCGG	coverage=573
modified_base	T	21978	31	+	IPDRatio=1.45	context=AATATAGCCGGATAGCTCAATTGGTAGAGCACCCGACCGAT	coverage=592
modified_base	C	21990	29	+	IPDRatio=1.43	context=TAGCTCAATTGGTAGAGCACCCGACCGATAATCGGATGGTT	coverage=594
modified_base	C	22049	24	-	IPDRatio=1.33	context=GTCCAGACTGAGCTAATGGGCCTATAAATTCTGGTAGCCAG	coverage=605
modified_base	G	22123	22	+	IPDRatio=1.34	context=GTTCGAATCCGACATGGGTCGCCAACAAGGTCGTTGTAGAG	coverage=618
modified_base	G	22125	29	-	IPDRatio=1.38	context=ATCTCTACAACGACCTTGTTGGCGACCCATGTCGGATTCGA	coverage=599
modified_base	C	22134	27	+	IPDRatio=1.38	context=ACATGGGTCGCCAACAAGGTCGTTGTAGAGATAGATGGCTA	coverage=623
modified_base	A	22156	21	-	IPDRatio=1.28	context=CCGGGTTACAGCCGGATGATAGTAGCCATCTATCTCTACAA	coverage=586
modified_base	C	22165	36	-	IPDRatio=1.49	context=CTATGGCGTCCGGGTTACAGCCGGATGATAGTAGCCATCTA	coverage=599
modified_base	A	22167	24	-	IPDRatio=1.35	context=GCCTATGGCGTCCGGGTTACAGCCGGATGATAGTAGCCATC	coverage=577
modified_base	A	22204	21	-	IPDRatio=1.32	context=CGCTATTTGGTGGTCGAAGGAAGGAATTGAACCTCTAGCCT	coverage=623
modified_base	C	22210	38	-	IPDRatio=1.44	context=CGCTCTCGCTATTTGGTGGTCGAAGGAAGGAATTGAACCTC	coverage=601
modified_base	T	22274	23	-	IPDRatio=1.32	context=GAGAGGTGGAATCGAACCACTTGTATTCGGTTATGAGCCGA	coverage=615
modified_base	A	22293	40	-	IPDRatio=1.50	context=CGGAGTGCAATTTGGAAGCGAGAGGTGGAATCGAACCACTT	coverage=602
modified_base	C	22306	24	-	IPDRatio=1.31	context=ACTTAGGGTTCCTCGGAGTGCAATTTGGAAGCGAGAGGTGG	coverage=613
modified_base	G	22307	21	-	IPDRatio=1.28	context=CACTTAGGGTTCCTCGGAGTGCAATTTGGAAGCGAGAGGTG	coverage=602
modified_base	C	22313	24	-	IPDRatio=1.29	context=ACCCACCACTTAGGGTTCCTCGGAGTGCAATTTGGAAGCGA	coverage=616
modified_base	T	22336	26	-	IPDRatio=1.29	context=ACCGAGATAGGTAGCGACACTGAACCCACCACTTAGGGTTC	coverage=623
modified_base	T	22349	22	-	IPDRatio=1.38	context=GGCGCTTCCCCTTACCGAGATAGGTAGCGACACTGAACCCA	coverage=626
modified_base	T	22358	28	-	IPDRatio=1.35	context=GCCAGCTTAGGCGCTTCCCCTTACCGAGATAGGTAGCGACA	coverage=633
modified_base	C	22361	31	-	IPDRatio=1.40	context=CGTGCCAGCTTAGGCGCTTCCCCTTACCGAGATAGGTAGCG	coverage=624
modified_base	C	22368	24	+	IPDRatio=1.31	context=TATCTCGGTAAGGGGAAGCGCCTAAGCTGGCACGGGTAATT	coverage=642
modified_base	G	22368	22	-	IPDRatio=1.29	context=AATTACCCGTGCCAGCTTAGGCGCTTCCCCTTACCGAGATA	coverage=597
modified_base	G	22369	28	-	IPDRatio=1.34	context=CAATTACCCGTGCCAGCTTAGGCGCTTCCCCTTACCGAGAT	coverage=616
modified_base	C	22399	24	-	IPDRatio=1.28	context=ACTGGCTGCCAGTAGCTTATCACAGCTACTCAATTACCCGT	coverage=597
modified_base	C	22415	33	+	IPDRatio=1.42	context=CTGTGATAAGCTACTGGCAGCCAGTATAAATCGTCCGGCTC	coverage=625
modified_base	T	22420	23	-	IPDRatio=1.30	context=GGCCCGAGCCGGACGATTTATACTGGCTGCCAGTAGCTTAT	coverage=601
modified_base	G	22430	23	-	IPDRatio=1.35	context=AGCTATAACGGGCCCGAGCCGGACGATTTATACTGGCTGCC	coverage=587
modified_base	C	22439	35	+	IPDRatio=1.46	context=TATAAATCGTCCGGCTCGGGCCCGTTATAGCTCCTAGATTT	coverage=605
modified_base	C	22478	55	+	IPDRatio=1.53	context=TTGAATTAGATGCTGTAAGCCATAGGAGGTGATCCAGTATC	coverage=585
modified_base	G	22478	24	-	IPDRatio=1.38	context=GATACTGGATCACCTCCTATGGCTTACAGCATCTAATTCAA	coverage=613
modified_base	A	22479	23	+	IPDRatio=1.34	context=TGAATTAGATGCTGTAAGCCATAGGAGGTGATCCAGTATCT	coverage=621
modified_base	C	22485	31	-	IPDRatio=1.39	context=TCCGGGAGATACTGGATCACCTCCTATGGCTTACAGCATCT	coverage=563
modified_base	C	22520	24	+	IPDRatio=1.30	context=CCCGGAGGGGCCCGGGTTAACAACCTCATGAATTTAGCCCG	coverage=604
modified_base	T	22525	21	+	IPDRatio=1.31	context=AGGGGCCCGGGTTAACAACCTCATGAATTTAGCCCGCGTTG	coverage=622
modified_base	C	22529	27	-	IPDRatio=1.35	context=CGGCCAACGCGGGCTAAATTCATGAGGTTGTTAACCCGGGC	coverage=604
modified_base	G	22539	27	-	IPDRatio=1.40	context=CTAAACCTCTCGGCCAACGCGGGCTAAATTCATGAGGTTGT	coverage=597
modified_base	T	22586	21	+	IPDRatio=1.29	context=GATTGCAAATCCGTCTCATATCGGTTCAAATCCGATACGCG	coverage=620
modified_base	G	22587	32	-	IPDRatio=1.36	context=CCGCGTATCGGATTTGAACCGATATGAGACGGATTTGCAAT	coverage=603
modified_base	T	22595	23	-	IPDRatio=1.30	context=CCTTGGAGCCGCGTATCGGATTTGAACCGATATGAGACGGA	coverage=602
modified_base	C	22610	24	+	IPDRatio=1.29	context=TTCAAATCCGATACGCGGCTCCAAGGTTTATATTGGGATGT	coverage=619
modified_base	C	22611	27	+	IPDRatio=1.38	context=TCAAATCCGATACGCGGCTCCAAGGTTTATATTGGGATGTA	coverage=580
modified_base	A	22612	28	+	IPDRatio=1.38	context=CAAATCCGATACGCGGCTCCAAGGTTTATATTGGGATGTAG	coverage=616
modified_base	A	22619	24	+	IPDRatio=1.32	context=GATACGCGGCTCCAAGGTTTATATTGGGATGTAGCTCAGTT	coverage=579
modified_base	C	22625	30	-	IPDRatio=1.41	context=TCTACCAACTGAGCTACATCCCAATATAAACCTTGGAGCCG	coverage=584
modified_base	C	22637	28	-	IPDRatio=1.34	context=ACAGCTCCCTGCTCTACCAACTGAGCTACATCCCAATATAA	coverage=585
modified_base	G	22644	28	+	IPDRatio=1.34	context=GGGATGTAGCTCAGTTGGTAGAGCAGGGAGCTGTTAACTCT	coverage=607
modified_base	C	22649	22	-	IPDRatio=1.31	context=ACCTGAGAGTTAACAGCTCCCTGCTCTACCAACTGAGCTAC	coverage=559
modified_base	C	22667	21	-	IPDRatio=1.33	context=GCAGGGCTCGAACCTGCGACCTGAGAGTTAACAGCTCCCTG	coverage=570
modified_base	C	22684	28	+	IPDRatio=1.35	context=TCAGGTCGCAGGTTCGAGCCCTGCCGTCCCAGCCAATTTCC	coverage=560
modified_base	C	22704	24	+	IPDRatio=1.29	context=CTGCCGTCCCAGCCAATTTCCAAAAGAGACTCTTCGCTTTA	coverage=568
modified_base	T	22712	22	-	IPDRatio=1.29	context=TCTGCTTCTAAAGCGAAGAGTCTCTTTTGGAAATTGGCTGG	coverage=602
modified_base	C	22715	21	+	IPDRatio=1.27	context=GCCAATTTCCAAAAGAGACTCTTCGCTTTAGAAGCAGAGTC	coverage=610
modified_base	C	22768	40	-	IPDRatio=1.45	context=ACTCTAACCAGACTGAGCTACGAGGAGATGAATAAGGCCCG	coverage=588
modified_base	G	22791	22	-	IPDRatio=1.33	context=GACCTTCTGATTCCAAATCAGACACTCTAACCAGACTGAGC	coverage=580
modified_base	A	22806	38	+	IPDRatio=1.45	context=AGTGTCTGATTTGGAATCAGAAGGTCGAAGGTTCAAATCCT	coverage=600
modified_base	A	22807	71	+	IPDRatio=1.78	context=GTGTCTGATTTGGAATCAGAAGGTCGAAGGTTCAAATCCTT	coverage=557
modified_base	G	22808	34	+	IPDRatio=1.48	context=TGTCTGATTTGGAATCAGAAGGTCGAAGGTTCAAATCCTTC	coverage=594
modified_base	C	22808	24	-	IPDRatio=1.32	context=GAAGGATTTGAACCTTCGACCTTCTGATTCCAAATCAGACA	coverage=551
modified_base	G	22809	26	+	IPDRatio=1.32	context=GTCTGATTTGGAATCAGAAGGTCGAAGGTTCAAATCCTTCC	coverage=556
modified_base	C	22815	21	-	IPDRatio=1.28	context=CACCCCGGAAGGATTTGAACCTTCGACCTTCTGATTCCAAA	coverage=550
modified_base	G	22816	29	+	IPDRatio=1.36	context=TTGGAATCAGAAGGTCGAAGGTTCAAATCCTTCCGGGGTGA	coverage=566
modified_base	G	22830	25	+	IPDRatio=1.40	context=TCGAAGGTTCAAATCCTTCCGGGGTGACCAATTAAAGCGGG	coverage=589
modified_base	C	22833	22	-	IPDRatio=1.29	context=ATACCCGCTTTAATTGGTCACCCCGGAAGGATTTGAACCTT	coverage=583
modified_base	T	22834	21	+	IPDRatio=1.32	context=AGGTTCAAATCCTTCCGGGGTGACCAATTAAAGCGGGTATA	coverage=601
modified_base	T	22852	36	-	IPDRatio=1.46	context=ACGCTCTACCAACTGAGCTATACCCGCTTTAATTGGTCACC	coverage=583
modified_base	T	22861	22	+	IPDRatio=1.35	context=TTAAAGCGGGTATAGCTCAGTTGGTAGAGCGTCTGCCTTCC	coverage=601
modified_base	C	22875	22	-	IPDRatio=1.27	context=ACGACGAACTGCTTGGAAGGCAGACGCTCTACCAACTGAGC	coverage=585
modified_base	T	22918	32	+	IPDRatio=1.36	context=GTTCGAGTCCGTCTATCCGCTCCAAACAAAGGGACTGTAGC	coverage=625
modified_base	C	22934	29	-	IPDRatio=1.39	context=CGCTCTAACCTTCTGAGCTACAGTCCCTTTGTTTGGAGCGG	coverage=623
modified_base	A	22936	30	+	IPDRatio=1.39	context=GCTCCAAACAAAGGGACTGTAGCTCAGAAGGTTAGAGCGGT	coverage=596
modified_base	G	22937	161	+	IPDRatio=2.27	context=CTCCAAACAAAGGGACTGTAGCTCAGAAGGTTAGAGCGGTG	coverage=617
modified_base	T	22943	22	-	IPDRatio=1.29	context=TCAATCCACCGCTCTAACCTTCTGAGCTACAGTCCCTTTGT	coverage=565
modified_base	C	22955	31	-	IPDRatio=1.37	context=ACCTGTGGGATTTCAATCCACCGCTCTAACCTTCTGAGCTA	coverage=620
modified_base	C	22980	24	+	IPDRatio=1.30	context=TTGAAATCCCACAGGTCGGGCGTTCGATTCGCCCCGGTCCC	coverage=620
modified_base	C	22993	60	+	IPDRatio=1.66	context=GGTCGGGCGTTCGATTCGCCCCGGTCCCACCAAATAAAGCA	coverage=609
modified_base	C	22998	28	+	IPDRatio=1.39	context=GGCGTTCGATTCGCCCCGGTCCCACCAAATAAAGCAGTTAT	coverage=616
modified_base	C	22999	23	+	IPDRatio=1.30	context=GCGTTCGATTCGCCCCGGTCCCACCAAATAAAGCAGTTATA	coverage=622
modified_base	C	23011	34	-	IPDRatio=1.42	context=AACCATTTAATCTATAACTGCTTTATTTGGTGGGACCGGGG	coverage=605
modified_base	G	23014	27	+	IPDRatio=1.34	context=CGGTCCCACCAAATAAAGCAGTTATAGATTAAATGGTTAAA	coverage=621
modified_base	T	23015	30	+	IPDRatio=1.37	context=GGTCCCACCAAATAAAGCAGTTATAGATTAAATGGTTAAAT	coverage=632
modified_base	A	23016	25	-	IPDRatio=1.32	context=GATTTAACCATTTAATCTATAACTGCTTTATTTGGTGGGAC	coverage=639
modified_base	G	23020	22	+	IPDRatio=1.31	context=CACCAAATAAAGCAGTTATAGATTAAATGGTTAAATCGCCA	coverage=630
modified_base	C	23028	30	-	IPDRatio=1.35	context=TGAAAGTCTGGCGATTTAACCATTTAATCTATAACTGCTTT	coverage=598
modified_base	G	23036	22	-	IPDRatio=1.29	context=CACCAGATTGAAAGTCTGGCGATTTAACCATTTAATCTATA	coverage=626
modified_base	C	23037	25	-	IPDRatio=1.34	context=ACACCAGATTGAAAGTCTGGCGATTTAACCATTTAATCTAT	coverage=632
modified_base	G	23039	30	-	IPDRatio=1.36	context=GAACACCAGATTGAAAGTCTGGCGATTTAACCATTTAATCT	coverage=622
modified_base	C	23041	21	-	IPDRatio=1.28	context=CGGAACACCAGATTGAAAGTCTGGCGATTTAACCATTTAAT	coverage=615
modified_base	G	23054	25	+	IPDRatio=1.38	context=ATCGCCAGACTTTCAATCTGGTGTTCCGGGTTCGATCCCCG	coverage=613
modified_base	C	23072	50	+	IPDRatio=1.60	context=TGGTGTTCCGGGTTCGATCCCCGGTAACTGCTCCAATCAAG	coverage=618
modified_base	C	23101	22	-	IPDRatio=1.30	context=GCACATACGGAGGAATGTTCCGGCTTGGACTTGATTGGAGC	coverage=561
modified_base	T	23115	21	+	IPDRatio=1.28	context=CAAGCCGGAACATTCCTCCGTATGTGCTTTCAGCCGGCTTG	coverage=650
modified_base	C	23118	21	-	IPDRatio=1.30	context=TGCCAAGCCGGCTGAAAGCACATACGGAGGAATGTTCCGGC	coverage=599
modified_base	G	23131	26	+	IPDRatio=1.35	context=TCCGTATGTGCTTTCAGCCGGCTTGGCATTATTCGTGTGGA	coverage=593
modified_base	A	23146	21	-	IPDRatio=1.27	context=CCGGGCTACACAATCTCCACACGAATAATGCCAAGCCGGCT	coverage=614
modified_base	T	23159	26	+	IPDRatio=1.37	context=TTATTCGTGTGGAGATTGTGTAGCCCGGATGCTGCCTTTCG	coverage=634
modified_base	G	23162	42	-	IPDRatio=1.62	context=AACCGAAAGGCAGCATCCGGGCTACACAATCTCCACACGAA	coverage=579
modified_base	C	23166	23	-	IPDRatio=1.30	context=TCACAACCGAAAGGCAGCATCCGGGCTACACAATCTCCACA	coverage=631
modified_base	C	23170	32	+	IPDRatio=1.38	context=GAGATTGTGTAGCCCGGATGCTGCCTTTCGGTTGTGACCCG	coverage=621
modified_base	T	23181	24	+	IPDRatio=1.34	context=GCCCGGATGCTGCCTTTCGGTTGTGACCCGATTGTTGGGGT	coverage=626
modified_base	A	23182	21	-	IPDRatio=1.29	context=AACCCCAACAATCGGGTCACAACCGAAAGGCAGCATCCGGG	coverage=644
modified_base	G	23203	24	-	IPDRatio=1.29	context=TTGGTTGGAGGCGGGGACTCGAACCCCAACAATCGGGTCAC	coverage=637
modified_base	C	23251	30	-	IPDRatio=1.38	context=CGATCCAGAGAGCCTAAAAGCGTCAACGCGATATACCATTG	coverage=629
modified_base	T	23263	24	+	IPDRatio=1.33	context=GCGTTGACGCTTTTAGGCTCTCTGGATCGTAAGCCAGTAAA	coverage=645
modified_base	G	23271	28	+	IPDRatio=1.36	context=GCTTTTAGGCTCTCTGGATCGTAAGCCAGTAAAGCGAGAAT	coverage=644
modified_base	C	23276	35	+	IPDRatio=1.41	context=TAGGCTCTCTGGATCGTAAGCCAGTAAAGCGAGAATAGCGG	coverage=630
modified_base	T	23289	27	-	IPDRatio=1.35	context=CTGCTGCGAGAGCCCGCTATTCTCGCTTTACTGGCTTACGA	coverage=604
modified_base	A	23291	22	-	IPDRatio=1.28	context=CTCTGCTGCGAGAGCCCGCTATTCTCGCTTTACTGGCTTAC	coverage=619
modified_base	C	23294	21	+	IPDRatio=1.29	context=AGCCAGTAAAGCGAGAATAGCGGGCTCTCGCAGCAGAGCGA	coverage=624
modified_base	C	23304	82	+	IPDRatio=1.88	context=GCGAGAATAGCGGGCTCTCGCAGCAGAGCGATAGGTGGTTC	coverage=635
modified_base	A	23314	24	+	IPDRatio=1.36	context=CGGGCTCTCGCAGCAGAGCGATAGGTGGTTCGATTCCACAA	coverage=629
m6A	A	23316	59	+	IPDRatio=1.62	context=GGCTCTCGCAGCAGAGCGATAGGTGGTTCGATTCCACAACA	coverage=631	identificationQv=24
modified_base	A	23328	22	-	IPDRatio=1.27	context=GAAAGAGTGTCATGTTGTGGAATCGAACCACCTATCGCTCT	coverage=637
modified_base	G	23338	35	+	IPDRatio=1.42	context=GTGGTTCGATTCCACAACATGACACTCTTTCCTCCTCGCCT	coverage=630
modified_base	A	23339	22	+	IPDRatio=1.29	context=TGGTTCGATTCCACAACATGACACTCTTTCCTCCTCGCCTG	coverage=611
modified_base	A	23353	25	-	IPDRatio=1.31	context=GAAACCGTTCAGCACAGGCGAGGAGGAAAGAGTGTCATGTT	coverage=632
modified_base	C	23355	22	-	IPDRatio=1.31	context=AGGAAACCGTTCAGCACAGGCGAGGAGGAAAGAGTGTCATG	coverage=634
modified_base	T	23378	44	+	IPDRatio=1.45	context=TGTGCTGAACGGTTTCCTCCTCCTTTCCCGTCTCACAGGCT	coverage=636
modified_base	T	23398	26	+	IPDRatio=1.32	context=TCCTTTCCCGTCTCACAGGCTCTATTCCCTGCCCTTTAAGC	coverage=627
modified_base	C	23409	32	+	IPDRatio=1.41	context=CTCACAGGCTCTATTCCCTGCCCTTTAAGCATTTATGGTGA	coverage=633
modified_base	C	23425	23	-	IPDRatio=1.38	context=TTACAAAGCCGGTGCATCACCATAAATGCTTAAAGGGCAGG	coverage=624
modified_base	A	23427	22	-	IPDRatio=1.28	context=GGTTACAAAGCCGGTGCATCACCATAAATGCTTAAAGGGCA	coverage=627
modified_base	A	23429	25	+	IPDRatio=1.42	context=CCCTTTAAGCATTTATGGTGATGCACCGGCTTTGTAACCCG	coverage=640
modified_base	C	23437	27	-	IPDRatio=1.35	context=GAATTCGCCGGGTTACAAAGCCGGTGCATCACCATAAATGC	coverage=643
modified_base	G	23449	28	+	IPDRatio=1.38	context=ATGCACCGGCTTTGTAACCCGGCGAATTCTGTTCAAGTCAG	coverage=646
modified_base	A	23461	30	-	IPDRatio=1.36	context=GGTGCCCCATTCCTGACTTGAACAGAATTCGCCGGGTTACA	coverage=645
modified_base	G	23467	21	-	IPDRatio=1.26	context=TGAATTGGTGCCCCATTCCTGACTTGAACAGAATTCGCCGG	coverage=638
modified_base	G	23474	25	+	IPDRatio=1.33	context=ATTCTGTTCAAGTCAGGAATGGGGCACCAATTCACTATCAA	coverage=636
modified_base	C	23480	22	+	IPDRatio=1.27	context=TTCAAGTCAGGAATGGGGCACCAATTCACTATCAAAGAACC	coverage=643
modified_base	G	23516	22	+	IPDRatio=1.32	context=GAACCCGCAAGCTCCCGATAGGGTTCACACTCTATAAGGTT	coverage=629
m4C	C	23525	15	+	IPDRatio=1.35	context=AGCTCCCGATAGGGTTCACACTCTATAAGGTTGTAGCATGG	coverage=608	identificationQv=6
modified_base	G	23527	22	-	IPDRatio=1.30	context=TTCCATGCTACAACCTTATAGAGTGTGAACCCTATCGGGAG	coverage=640
modified_base	C	23540	36	-	IPDRatio=1.39	context=GAACCTGCGTGTTTTCCATGCTACAACCTTATAGAGTGTGA	coverage=609
modified_base	A	23549	30	+	IPDRatio=1.35	context=ATAAGGTTGTAGCATGGAAAACACGCAGGTTCCTGATAAAA	coverage=544
modified_base	T	23549	22	-	IPDRatio=1.32	context=TTTTATCAGGAACCTGCGTGTTTTCCATGCTACAACCTTAT	coverage=619
modified_base	T	23559	28	+	IPDRatio=1.35	context=AGCATGGAAAACACGCAGGTTCCTGATAAAAAACTCGGACC	coverage=595
modified_base	C	23575	26	-	IPDRatio=1.32	context=AAGCGCTAGCGCGATTGGTCCGAGTTTTTTATCAGGAACCT	coverage=566
modified_base	T	23580	125	-	IPDRatio=2.00	context=TCTTTAAGCGCTAGCGCGATTGGTCCGAGTTTTTTATCAGG	coverage=615
modified_base	T	23581	24	-	IPDRatio=1.31	context=CTCTTTAAGCGCTAGCGCGATTGGTCCGAGTTTTTTATCAG	coverage=636
modified_base	G	23591	28	-	IPDRatio=1.34	context=TCTCTCTGGCCTCTTTAAGCGCTAGCGCGATTGGTCCGAGT	coverage=643
modified_base	A	23598	22	+	IPDRatio=1.31	context=CCAATCGCGCTAGCGCTTAAAGAGGCCAGAGAGAATTTCGA	coverage=568
modified_base	A	23611	23	+	IPDRatio=1.28	context=CGCTTAAAGAGGCCAGAGAGAATTTCGATCTCAGCCCTCAT	coverage=650
modified_base	G	23620	32	-	IPDRatio=1.40	context=ACCAATAACATGAGGGCTGAGATCGAAATTCTCTCTGGCCT	coverage=636
modified_base	T	23643	33	-	IPDRatio=1.39	context=TCTTTCTGTTTGAAAGATTTTGGACCAATAACATGAGGGCT	coverage=578
modified_base	T	23644	42	-	IPDRatio=1.46	context=TTCTTTCTGTTTGAAAGATTTTGGACCAATAACATGAGGGC	coverage=628
modified_base	T	23645	30	-	IPDRatio=1.35	context=ATTCTTTCTGTTTGAAAGATTTTGGACCAATAACATGAGGG	coverage=628
modified_base	A	23660	21	+	IPDRatio=1.26	context=TCCAAAATCTTTCAAACAGAAAGAATTCACAGACAGCGATG	coverage=641
modified_base	A	23666	30	-	IPDRatio=1.40	context=TCTTTGCATCGCTGTCTGTGAATTCTTTCTGTTTGAAAGAT	coverage=641
modified_base	G	23697	28	-	IPDRatio=1.70	context=CCAGCACCAGCAGCACCACCGAATACAGTGATCTTTGCATC	coverage=635
modified_base	T	23715	97	+	IPDRatio=1.84	context=TTCGGTGGTGCTGCTGGTGCTGGTAAGTCTTATCTCGGTGT	coverage=651
modified_base	G	23728	25	-	IPDRatio=1.28	context=CATGAAGTCCATTACACCGAGATAAGACTTACCAGCACCAG	coverage=641
modified_base	T	23744	21	+	IPDRatio=1.30	context=TTATCTCGGTGTAATGGACTTCATGAAATATATCCATGATC	coverage=625
modified_base	A	23747	26	-	IPDRatio=1.31	context=TAGGATCATGGATATATTTCATGAAGTCCATTACACCGAGA	coverage=655
modified_base	C	23748	23	-	IPDRatio=1.32	context=TTAGGATCATGGATATATTTCATGAAGTCCATTACACCGAG	coverage=651
modified_base	T	23752	23	+	IPDRatio=1.31	context=GTGTAATGGACTTCATGAAATATATCCATGATCCTAACTTC	coverage=657
modified_base	T	23762	25	-	IPDRatio=1.34	context=TTACACCTCGGAAGTTAGGATCATGGATATATTTCATGAAG	coverage=638
modified_base	C	23779	24	-	IPDRatio=1.28	context=AGTAGTACGACGAGTCATTACACCTCGGAAGTTAGGATCAT	coverage=637
modified_base	G	23856	21	-	IPDRatio=1.26	context=CACTTGACTTTAGGGTCAACGAGCTTGAATAGGTCTGTTGC	coverage=638
m6A	A	23918	52	-	IPDRatio=1.56	context=CGAAGTGTCGAAGGAAAATAACTGCACCAGAAGAGAACACA	coverage=595	identificationQv=8
modified_base	G	23929	22	-	IPDRatio=1.29	context=AGATTCTTGTTCGAAGTGTCGAAGGAAAATAACTGCACCAG	coverage=657
modified_base	G	23932	28	-	IPDRatio=1.35	context=GTCAGATTCTTGTTCGAAGTGTCGAAGGAAAATAACTGCAC	coverage=652
modified_base	T	23933	23	-	IPDRatio=1.33	context=TGTCAGATTCTTGTTCGAAGTGTCGAAGGAAAATAACTGCA	coverage=639
modified_base	G	23934	39	-	IPDRatio=1.47	context=TTGTCAGATTCTTGTTCGAAGTGTCGAAGGAAAATAACTGC	coverage=651
modified_base	A	23971	22	-	IPDRatio=1.28	context=TAGGAACTTACTAACCTCCCAACCTTGGAAGGAGTCTTTGT	coverage=664
modified_base	G	23972	26	+	IPDRatio=1.34	context=CAAAGACTCCTTCCAAGGTTGGGAGGTTAGTAAGTTCCTAG	coverage=690
m6A	A	23978	35	-	IPDRatio=1.51	context=CGTCGACTAGGAACTTACTAACCTCCCAACCTTGGAAGGAG	coverage=592	identificationQv=29
modified_base	G	23994	43	-	IPDRatio=1.46	context=GTGAACTGCTGACCTTCGTCGACTAGGAACTTACTAACCTC	coverage=660
modified_base	C	24004	46	+	IPDRatio=1.49	context=AGTTCCTAGTCGACGAAGGTCAGCAGTTCACAGAAGGCATG	coverage=687
modified_base	G	24016	26	+	IPDRatio=1.33	context=ACGAAGGTCAGCAGTTCACAGAAGGCATGGTGACATACCTT	coverage=699
modified_base	G	24021	24	-	IPDRatio=1.31	context=GAGATAAGGTATGTCACCATGCCTTCTGTGAACTGCTGACC	coverage=663
modified_base	G	24027	29	+	IPDRatio=1.32	context=CAGTTCACAGAAGGCATGGTGACATACCTTATCTCTCGTAT	coverage=685
modified_base	T	24046	25	-	IPDRatio=1.32	context=CGAGCATTTCGGGTTACGCATACGAGAGATAAGGTATGTCA	coverage=664
modified_base	C	24078	29	+	IPDRatio=1.36	context=AAATGCTCGGTTGTTCCGCACATGAAGATTACATGTAACCC	coverage=662
modified_base	C	24096	28	+	IPDRatio=1.35	context=CACATGAAGATTACATGTAACCCTGATTATAATTCGTTCCT	coverage=673
modified_base	G	24126	21	+	IPDRatio=1.29	context=AATTCGTTCCTTCGTAAATGGATTGAATGGTGGCTAGACCC	coverage=634
modified_base	C	24207	31	+	IPDRatio=1.57	context=CGCTGGTTTGTACGCAAAGGCGGTAAGATGTTCTGGGGAGA	coverage=675
modified_base	G	24226	31	+	IPDRatio=1.48	context=GCGGTAAGATGTTCTGGGGAGACACCAAGGAAGAGTGCATT	coverage=651
modified_base	C	24248	27	+	IPDRatio=1.36	context=CACCAAGGAAGAGTGCATTGCCCTTCATGGTAATCCCAGTC	coverage=676
modified_base	C	24257	44	-	IPDRatio=1.49	context=CAGGCGCTAGACTGGGATTACCATGAAGGGCAATGCACTCT	coverage=667
modified_base	C	24263	35	+	IPDRatio=1.42	context=CATTGCCCTTCATGGTAATCCCAGTCTAGCGCCTGACGATG	coverage=680
modified_base	G	24268	30	-	IPDRatio=1.35	context=ATCTTCATCGTCAGGCGCTAGACTGGGATTACCATGAAGGG	coverage=661
modified_base	G	24291	25	+	IPDRatio=1.34	context=GCGCCTGACGATGAAGATCAGGTGAAGCCTATCAGCTTCAA	coverage=680
modified_base	G	24320	22	-	IPDRatio=1.28	context=GGTTATCGAAACAGTTAGCCGCGATGAATTTGAAGCTGATA	coverage=655
modified_base	G	24333	22	-	IPDRatio=1.26	context=AGCATCAAGATTGGGTTATCGAAACAGTTAGCCGCGATGAA	coverage=656
modified_base	T	24337	21	-	IPDRatio=1.28	context=GTTGAGCATCAAGATTGGGTTATCGAAACAGTTAGCCGCGA	coverage=636
modified_base	A	24338	41	+	IPDRatio=1.48	context=CGCGGCTAACTGTTTCGATAACCCAATCTTGATGCTCAACG	coverage=639
modified_base	G	24345	24	-	IPDRatio=1.31	context=TCAGGGTCGTTGAGCATCAAGATTGGGTTATCGAAACAGTT	coverage=649
modified_base	A	24347	31	-	IPDRatio=1.36	context=ACTCAGGGTCGTTGAGCATCAAGATTGGGTTATCGAAACAG	coverage=661
modified_base	G	24351	35	+	IPDRatio=1.46	context=TTCGATAACCCAATCTTGATGCTCAACGACCCTGAGTATGT	coverage=692
modified_base	G	24354	26	-	IPDRatio=1.33	context=GCTACATACTCAGGGTCGTTGAGCATCAAGATTGGGTTATC	coverage=655
modified_base	T	24376	32	-	IPDRatio=1.44	context=CCTAGGAAGGGCTTCAAGGTTAGCTACATACTCAGGGTCGT	coverage=647
modified_base	T	24377	46	-	IPDRatio=1.53	context=CCCTAGGAAGGGCTTCAAGGTTAGCTACATACTCAGGGTCG	coverage=662
modified_base	C	24391	38	+	IPDRatio=1.43	context=TAGCTAACCTTGAAGCCCTTCCTAGGGTAGAACGTGAAAAG	coverage=688
modified_base	G	24395	23	+	IPDRatio=1.46	context=TAACCTTGAAGCCCTTCCTAGGGTAGAACGTGAAAAGCTCC	coverage=674
modified_base	G	24396	29	+	IPDRatio=1.40	context=AACCTTGAAGCCCTTCCTAGGGTAGAACGTGAAAAGCTCCT	coverage=668
modified_base	A	24398	22	-	IPDRatio=1.27	context=CTAGGAGCTTTTCACGTTCTACCCTAGGAAGGGCTTCAAGG	coverage=628
modified_base	G	24420	26	-	IPDRatio=1.32	context=TCTCTAGCGTGCCAGCTACCGTCTAGGAGCTTTTCACGTTC	coverage=648
modified_base	G	24433	21	+	IPDRatio=1.29	context=TCCTAGACGGTAGCTGGCACGCTAGAGAAGAGGGAGCTGGA	coverage=688
modified_base	T	24435	29	+	IPDRatio=1.42	context=CTAGACGGTAGCTGGCACGCTAGAGAAGAGGGAGCTGGATA	coverage=683
modified_base	A	24436	23	+	IPDRatio=1.31	context=TAGACGGTAGCTGGCACGCTAGAGAAGAGGGAGCTGGATAC	coverage=673
modified_base	G	24445	21	+	IPDRatio=1.28	context=GCTGGCACGCTAGAGAAGAGGGAGCTGGATACTTCACAAGG	coverage=654
modified_base	T	24462	21	-	IPDRatio=1.26	context=ACGATTTGACACCAATCCCTTGTGAAGTATCCAGCTCCCTC	coverage=602
modified_base	C	24471	33	-	IPDRatio=1.38	context=GGATGGGGAACGATTTGACACCAATCCCTTGTGAAGTATCC	coverage=651
modified_base	T	24495	41	+	IPDRatio=1.44	context=CAAATCGTTCCCCATCCGCCTCTACGGGTGCTTAAAAGGGT	coverage=713
modified_base	A	24498	21	+	IPDRatio=1.27	context=ATCGTTCCCCATCCGCCTCTACGGGTGCTTAAAAGGGTACG	coverage=687
modified_base	C	24505	22	+	IPDRatio=1.27	context=CCCATCCGCCTCTACGGGTGCTTAAAAGGGTACGTGCATGG	coverage=701
modified_base	G	24521	21	-	IPDRatio=1.25	context=TGCTACCGCTGATGTCCCATGCACGTACCCTTTTAAGCACC	coverage=660
modified_base	A	24530	23	-	IPDRatio=1.40	context=CGGATTCGATGCTACCGCTGATGTCCCATGCACGTACCCTT	coverage=656
modified_base	G	24531	27	-	IPDRatio=1.34	context=TCGGATTCGATGCTACCGCTGATGTCCCATGCACGTACCCT	coverage=661
modified_base	T	24547	28	+	IPDRatio=1.31	context=ACATCAGCGGTAGCATCGAATCCGAAACCAACAGAAACCCC	coverage=729
modified_base	A	24556	23	+	IPDRatio=1.28	context=GTAGCATCGAATCCGAAACCAACAGAAACCCCGACTGGACA	coverage=725
modified_base	G	24564	22	-	IPDRatio=1.29	context=ACGCCGGCTGTCCAGTCGGGGTTTCTGTTGGTTTCGGATTC	coverage=617
modified_base	G	24588	25	+	IPDRatio=1.37	context=GACTGGACAGCCGGCGTGCTGATGAGCCGTACAAAAGAAGG	coverage=708
modified_base	T	24605	21	-	IPDRatio=1.28	context=CCTCGACAGTGAACAAGCCTTCTTTTGTACGGCTCATCAGC	coverage=636
modified_base	C	24624	23	-	IPDRatio=1.35	context=CTACGCTCTCTGACAACATCCTCGACAGTGAACAAGCCTTC	coverage=611
modified_base	C	24625	35	-	IPDRatio=1.39	context=CCTACGCTCTCTGACAACATCCTCGACAGTGAACAAGCCTT	coverage=664
modified_base	T	24626	47	-	IPDRatio=1.50	context=ACCTACGCTCTCTGACAACATCCTCGACAGTGAACAAGCCT	coverage=662
modified_base	G	24633	28	-	IPDRatio=1.34	context=CCGAACAACCTACGCTCTCTGACAACATCCTCGACAGTGAA	coverage=664
modified_base	G	24635	26	+	IPDRatio=1.35	context=CACTGTCGAGGATGTTGTCAGAGAGCGTAGGTTGTTCGGAG	coverage=711
modified_base	A	24636	21	+	IPDRatio=1.28	context=ACTGTCGAGGATGTTGTCAGAGAGCGTAGGTTGTTCGGAGG	coverage=681
modified_base	T	24636	36	-	IPDRatio=1.42	context=CCTCCGAACAACCTACGCTCTCTGACAACATCCTCGACAGT	coverage=664
modified_base	A	24646	49	-	IPDRatio=1.54	context=GTCGAAAACACCTCCGAACAACCTACGCTCTCTGACAACAT	coverage=607
modified_base	A	24647	21	-	IPDRatio=1.28	context=GGTCGAAAACACCTCCGAACAACCTACGCTCTCTGACAACA	coverage=669
modified_base	A	24665	27	+	IPDRatio=1.40	context=GTTGTTCGGAGGTGTTTTCGACCTCATTCTAGAAACAGCCA	coverage=678
modified_base	C	24667	25	+	IPDRatio=1.30	context=TGTTCGGAGGTGTTTTCGACCTCATTCTAGAAACAGCCAAG	coverage=645
modified_base	C	24722	32	-	IPDRatio=1.36	context=TACCAGCAGCACCCGGGTCACATGGGATTTGAATTTCAACG	coverage=633
modified_base	G	24733	33	+	IPDRatio=1.42	context=AAATCCCATGTGACCCGGGTGCTGCTGGTAAAGCTTATGCT	coverage=669
modified_base	T	24765	26	+	IPDRatio=1.34	context=GCTTATGCTGCCCAGCTAATTAGAGACCTAGCGGATCATGG	coverage=667
modified_base	A	24766	24	+	IPDRatio=1.32	context=CTTATGCTGCCCAGCTAATTAGAGACCTAGCGGATCATGGA	coverage=667
modified_base	G	24772	21	-	IPDRatio=1.30	context=GTGGAATCCATGATCCGCTAGGTCTCTAATTAGCTGGGCAG	coverage=639
modified_base	T	24786	24	-	IPDRatio=1.31	context=GTCTTCGGTCTGGCGTGGAATCCATGATCCGCTAGGTCTCT	coverage=657
modified_base	C	24806	23	+	IPDRatio=1.27	context=ATTCCACGCCAGACCGAAGACAACTAACAAATCGAAAGTTA	coverage=676
modified_base	A	24815	25	+	IPDRatio=1.29	context=CAGACCGAAGACAACTAACAAATCGAAAGTTACTCGATTCG	coverage=711
modified_base	C	24823	25	-	IPDRatio=1.30	context=GAACGGGGCGAATCGAGTAACTTTCGATTTGTTAGTTGTCT	coverage=664
modified_base	G	24835	24	+	IPDRatio=1.31	context=AATCGAAAGTTACTCGATTCGCCCCGTTCGTATCCGTAGCT	coverage=710
modified_base	A	24859	21	+	IPDRatio=1.32	context=CGTTCGTATCCGTAGCTGAAACTAAATCAGTGCAAGTCGTT	coverage=635
modified_base	G	24868	34	+	IPDRatio=1.39	context=CCGTAGCTGAAACTAAATCAGTGCAAGTCGTTGCGGGAGAT	coverage=717
modified_base	A	24869	21	-	IPDRatio=1.35	context=AATCTCCCGCAACGACTTGCACTGATTTAGTTTCAGCTACG	coverage=675
modified_base	A	24875	42	-	IPDRatio=1.48	context=CGTTCCAATCTCCCGCAACGACTTGCACTGATTTAGTTTCA	coverage=659
modified_base	T	24900	58	+	IPDRatio=1.58	context=GCGGGAGATTGGAACGAAGATTACTTCGATGAACTTGAGCG	coverage=720
modified_base	T	24914	21	+	IPDRatio=1.30	context=CGAAGATTACTTCGATGAACTTGAGCGATTCGACGGAAGCA	coverage=709
modified_base	C	24918	22	-	IPDRatio=1.26	context=GCCTTGCTTCCGTCGAATCGCTCAAGTTCATCGAAGTAATC	coverage=654
modified_base	C	24933	49	+	IPDRatio=1.51	context=CTTGAGCGATTCGACGGAAGCAAGGCTATCAAAGATGACCA	coverage=710
modified_base	C	24955	44	-	IPDRatio=1.52	context=TGCATCTGATGTAGCGTCAACTTGGTCATCTTTGATAGCCT	coverage=651
modified_base	C	24968	21	+	IPDRatio=1.26	context=TGACCAAGTTGACGCTACATCAGATGCATTTAATGCTCTAT	coverage=692
modified_base	A	24976	21	-	IPDRatio=1.27	context=GCCAAGAGATAGAGCATTAAATGCATCTGATGTAGCGTCAA	coverage=620
modified_base	C	24983	23	+	IPDRatio=1.30	context=TACATCAGATGCATTTAATGCTCTATCTCTTGGCAGCTTGA	coverage=686
modified_base	A	24988	22	-	IPDRatio=1.30	context=GATAATCAAGCTGCCAAGAGATAGAGCATTAAATGCATCTG	coverage=670
modified_base	A	25000	26	-	IPDRatio=1.34	context=TAGGAAATCAGGGATAATCAAGCTGCCAAGAGATAGAGCAT	coverage=626
modified_base	A	25011	48	-	IPDRatio=1.48	context=ATATCAGGCGGTAGGAAATCAGGGATAATCAAGCTGCCAAG	coverage=676
modified_base	G	25027	27	+	IPDRatio=1.31	context=TCCCTGATTTCCTACCGCCTGATATGACTCAATCCAACAAA	coverage=722
modified_base	G	25070	90	-	IPDRatio=1.79	context=TTTCAGTCTCGGCCATCGCCGCCTCCTATTAATTTAGTTTG	coverage=683
modified_base	C	25072	34	-	IPDRatio=1.40	context=TTTTTCAGTCTCGGCCATCGCCGCCTCCTATTAATTTAGTT	coverage=669
modified_base	C	25094	40	+	IPDRatio=1.49	context=GATGGCCGAGACTGAAAAAACAGCACCGGGTATCCCGCGAC	coverage=705
modified_base	C	25107	21	+	IPDRatio=1.25	context=GAAAAAACAGCACCGGGTATCCCGCGACTTCGCCTAGGCGA	coverage=704
modified_base	A	25116	22	-	IPDRatio=1.52	context=CTACCAATCTCGCCTAGGCGAAGTCGCGGGATACCCGGTGC	coverage=671
modified_base	G	25143	22	-	IPDRatio=1.32	context=GTACCATTGACTTGTTTAAGGCCTGTACTACCAATCTCGCC	coverage=623
modified_base	C	25144	31	+	IPDRatio=1.38	context=GCGAGATTGGTAGTACAGGCCTTAAACAAGTCAATGGTACT	coverage=652
modified_base	A	25145	33	-	IPDRatio=1.38	context=TAGTACCATTGACTTGTTTAAGGCCTGTACTACCAATCTCG	coverage=617
modified_base	C	25159	23	-	IPDRatio=1.29	context=GCGTTCTTCCAGAATAGTACCATTGACTTGTTTAAGGCCTG	coverage=606
[truncated: 5,558 more rows]
